# Supplementary material for: Use of IoT sensing and occupant surveys for determining the resilience of buildings to forest fire generated PM2.5
Source: PLoS One. 2019 Oct 16;14(10):e0223136. doi: 10.1371/journal.pone.0223136 (PMC6795448; doi:10.1371/journal.pone.0223136)
Supplement: S1 Data — (CSV) [file pone.0223136.s004.csv]

	bldg	room	location	datetimePST	timePST	DOW	TOD	sensor	measurement	value	period
1	Wurster (NV)	C373c	inside	2018-10-25 00:00:00	0	Thu	unoccupied	clarity	pm2.5	1.97	Typical
2	Wurster (NV)	C373c	inside	2018-10-25 01:00:00	1	Thu	unoccupied	clarity	pm2.5	5.72	Typical
3	Wurster (NV)	C373c	inside	2018-10-25 02:00:00	2	Thu	unoccupied	clarity	pm2.5	4.2	Typical
4	Wurster (NV)	C373c	inside	2018-10-25 03:00:00	3	Thu	unoccupied	clarity	pm2.5	4.69	Typical
5	Wurster (NV)	C373c	inside	2018-10-25 04:00:00	4	Thu	unoccupied	clarity	pm2.5	4.92	Typical
6	Wurster (NV)	C373c	inside	2018-10-25 05:00:00	5	Thu	unoccupied	clarity	pm2.5	4.08	Typical
7	Wurster (NV)	C373c	inside	2018-10-25 06:00:00	6	Thu	unoccupied	clarity	pm2.5	3.77	Typical
8	Wurster (NV)	C373c	inside	2018-10-25 07:00:00	7	Thu	unoccupied	clarity	pm2.5	4.42	Typical
9	Wurster (NV)	C373c	inside	2018-10-25 08:00:00	8	Thu	occupied	clarity	pm2.5	4.77	Typical
10	Wurster (NV)	C373c	inside	2018-10-25 09:00:00	9	Thu	occupied	clarity	pm2.5	4.75	Typical
11	Wurster (NV)	C373c	inside	2018-10-25 10:00:00	10	Thu	occupied	clarity	pm2.5	6.23	Typical
12	Wurster (NV)	C373c	inside	2018-10-25 11:00:00	11	Thu	occupied	clarity	pm2.5	7.73	Typical
13	Wurster (NV)	C373c	inside	2018-10-25 12:00:00	12	Thu	occupied	clarity	pm2.5	10.63	Typical
14	Wurster (NV)	C373c	inside	2018-10-25 13:00:00	13	Thu	occupied	clarity	pm2.5	13.53	Typical
15	Wurster (NV)	C373c	inside	2018-10-25 14:00:00	14	Thu	occupied	clarity	pm2.5	17.24	Typical
16	Wurster (NV)	C373c	inside	2018-10-25 15:00:00	15	Thu	occupied	clarity	pm2.5	14.95	Typical
17	Wurster (NV)	C373c	inside	2018-10-25 16:00:00	16	Thu	occupied	clarity	pm2.5	5.06	Typical
18	Wurster (NV)	C373c	inside	2018-10-25 17:00:00	17	Thu	occupied	clarity	pm2.5	1.81	Typical
19	Wurster (NV)	C373c	inside	2018-10-25 18:00:00	18	Thu	occupied	clarity	pm2.5	1.73	Typical
20	Wurster (NV)	C373c	inside	2018-10-25 19:00:00	19	Thu	occupied	clarity	pm2.5	1.7	Typical
21	Wurster (NV)	C373c	inside	2018-10-25 20:00:00	20	Thu	occupied	clarity	pm2.5	0.96	Typical
22	Wurster (NV)	C373c	inside	2018-10-25 21:00:00	21	Thu	unoccupied	clarity	pm2.5	0.84	Typical
23	Wurster (NV)	C373c	inside	2018-10-25 22:00:00	22	Thu	unoccupied	clarity	pm2.5	1.17	Typical
24	Wurster (NV)	C373c	inside	2018-10-25 23:00:00	23	Thu	unoccupied	clarity	pm2.5	1.03	Typical
25	Wurster (NV)	C373c	inside	2018-10-26 00:00:00	0	Fri	unoccupied	clarity	pm2.5	0.5	Typical
26	Wurster (NV)	C373c	inside	2018-10-26 01:00:00	1	Fri	unoccupied	clarity	pm2.5	0.41	Typical
27	Wurster (NV)	C373c	inside	2018-10-26 02:00:00	2	Fri	unoccupied	clarity	pm2.5	0.21	Typical
28	Wurster (NV)	C373c	inside	2018-10-26 03:00:00	3	Fri	unoccupied	clarity	pm2.5	0.82	Typical
29	Wurster (NV)	C373c	inside	2018-10-26 04:00:00	4	Fri	unoccupied	clarity	pm2.5	0.9	Typical
30	Wurster (NV)	C373c	inside	2018-10-26 05:00:00	5	Fri	unoccupied	clarity	pm2.5	1.1	Typical
31	Wurster (NV)	C373c	inside	2018-10-26 06:00:00	6	Fri	unoccupied	clarity	pm2.5	0.98	Typical
32	Wurster (NV)	C373c	inside	2018-10-26 07:00:00	7	Fri	unoccupied	clarity	pm2.5	1.21	Typical
33	Wurster (NV)	C373c	inside	2018-10-26 08:00:00	8	Fri	occupied	clarity	pm2.5	1.48	Typical
34	Wurster (NV)	C373c	inside	2018-10-26 09:00:00	9	Fri	occupied	clarity	pm2.5	1.26	Typical
35	Wurster (NV)	C373c	inside	2018-10-26 10:00:00	10	Fri	occupied	clarity	pm2.5	3.94	Typical
36	Wurster (NV)	C373c	inside	2018-10-26 11:00:00	11	Fri	occupied	clarity	pm2.5	4.5	Typical
37	Wurster (NV)	C373c	inside	2018-10-26 12:00:00	12	Fri	occupied	clarity	pm2.5	4.02	Typical
38	Wurster (NV)	C373c	inside	2018-10-26 13:00:00	13	Fri	occupied	clarity	pm2.5	3.44	Typical
39	Wurster (NV)	C373c	inside	2018-10-26 14:00:00	14	Fri	occupied	clarity	pm2.5	3.51	Typical
40	Wurster (NV)	C373c	inside	2018-10-26 15:00:00	15	Fri	occupied	clarity	pm2.5	2.66	Typical
41	Wurster (NV)	C373c	inside	2018-10-26 16:00:00	16	Fri	occupied	clarity	pm2.5	2.05	Typical
42	Wurster (NV)	C373c	inside	2018-10-26 17:00:00	17	Fri	occupied	clarity	pm2.5	1.92	Typical
43	Wurster (NV)	C373c	inside	2018-10-26 18:00:00	18	Fri	occupied	clarity	pm2.5	2.75	Typical
44	Wurster (NV)	C373c	inside	2018-10-26 19:00:00	19	Fri	occupied	clarity	pm2.5	3.02	Typical
45	Wurster (NV)	C373c	inside	2018-10-26 20:00:00	20	Fri	occupied	clarity	pm2.5	3.39	Typical
46	Wurster (NV)	C373c	inside	2018-10-27 08:00:00	8	Sat	unoccupied	clarity	pm2.5	0.06	Typical
47	Wurster (NV)	C373c	inside	2018-10-27 09:00:00	9	Sat	unoccupied	clarity	pm2.5	0.59	Typical
48	Wurster (NV)	C373c	inside	2018-10-27 10:00:00	10	Sat	unoccupied	clarity	pm2.5	1.5	Typical
49	Wurster (NV)	C373c	inside	2018-10-27 11:00:00	11	Sat	unoccupied	clarity	pm2.5	2.95	Typical
50	Wurster (NV)	C373c	inside	2018-10-27 12:00:00	12	Sat	unoccupied	clarity	pm2.5	7.79	Typical
51	Wurster (NV)	C373c	inside	2018-10-28 00:00:00	0	Sun	unoccupied	clarity	pm2.5	2.31	Typical
52	Wurster (NV)	C373c	inside	2018-10-28 01:00:00	1	Sun	unoccupied	clarity	pm2.5	1.48	Typical
53	Wurster (NV)	C373c	inside	2018-10-28 02:00:00	2	Sun	unoccupied	clarity	pm2.5	1.18	Typical
54	Wurster (NV)	C373c	inside	2018-10-28 03:00:00	3	Sun	unoccupied	clarity	pm2.5	0.5	Typical
55	Wurster (NV)	C373c	inside	2018-10-28 04:00:00	4	Sun	unoccupied	clarity	pm2.5	1.2	Typical
56	Wurster (NV)	C373c	inside	2018-10-28 05:00:00	5	Sun	unoccupied	clarity	pm2.5	1.25	Typical
57	Wurster (NV)	C373c	inside	2018-10-28 06:00:00	6	Sun	unoccupied	clarity	pm2.5	1.18	Typical
58	Wurster (NV)	C373c	inside	2018-10-28 07:00:00	7	Sun	unoccupied	clarity	pm2.5	0.58	Typical
59	Wurster (NV)	C373c	inside	2018-10-28 08:00:00	8	Sun	unoccupied	clarity	pm2.5	2.16	Typical
60	Wurster (NV)	C373c	inside	2018-10-28 09:00:00	9	Sun	unoccupied	clarity	pm2.5	1.36	Typical
61	Wurster (NV)	C373c	inside	2018-10-28 10:00:00	10	Sun	unoccupied	clarity	pm2.5	2.69	Typical
62	Wurster (NV)	C373c	inside	2018-10-28 11:00:00	11	Sun	unoccupied	clarity	pm2.5	2.31	Typical
63	Wurster (NV)	C373c	inside	2018-10-28 12:00:00	12	Sun	unoccupied	clarity	pm2.5	1.69	Typical
64	Wurster (NV)	C373c	inside	2018-10-28 13:00:00	13	Sun	unoccupied	clarity	pm2.5	0.64	Typical
65	Wurster (NV)	C373c	inside	2018-10-28 14:00:00	14	Sun	unoccupied	clarity	pm2.5	1.19	Typical
66	Wurster (NV)	C373c	inside	2018-10-28 15:00:00	15	Sun	unoccupied	clarity	pm2.5	0.79	Typical
67	Wurster (NV)	C373c	inside	2018-10-28 16:00:00	16	Sun	unoccupied	clarity	pm2.5	0.38	Typical
68	Wurster (NV)	C373c	inside	2018-10-28 17:00:00	17	Sun	unoccupied	clarity	pm2.5	0.18	Typical
69	Wurster (NV)	C373c	inside	2018-10-28 18:00:00	18	Sun	unoccupied	clarity	pm2.5	0.37	Typical
70	Wurster (NV)	C373c	inside	2018-10-28 19:00:00	19	Sun	unoccupied	clarity	pm2.5	1	Typical
71	Wurster (NV)	C373c	inside	2018-10-28 20:00:00	20	Sun	unoccupied	clarity	pm2.5	0.94	Typical
72	Wurster (NV)	C373c	inside	2018-10-28 21:00:00	21	Sun	unoccupied	clarity	pm2.5	0.71	Typical
73	Wurster (NV)	C373c	inside	2018-10-28 22:00:00	22	Sun	unoccupied	clarity	pm2.5	0.91	Typical
74	Wurster (NV)	C373c	inside	2018-10-28 23:00:00	23	Sun	unoccupied	clarity	pm2.5	0.57	Typical
75	Wurster (NV)	C373c	inside	2018-10-29 00:00:00	0	Mon	unoccupied	clarity	pm2.5	0.37	Typical
76	Wurster (NV)	C373c	inside	2018-10-29 01:00:00	1	Mon	unoccupied	clarity	pm2.5	1.81	Typical
77	Wurster (NV)	C373c	inside	2018-10-29 02:00:00	2	Mon	unoccupied	clarity	pm2.5	0.71	Typical
78	Wurster (NV)	C373c	inside	2018-10-29 03:00:00	3	Mon	unoccupied	clarity	pm2.5	0.17	Typical
79	Wurster (NV)	C373c	inside	2018-10-29 04:00:00	4	Mon	unoccupied	clarity	pm2.5	0	Typical
80	Wurster (NV)	C373c	inside	2018-10-29 05:00:00	5	Mon	unoccupied	clarity	pm2.5	0.12	Typical
81	Wurster (NV)	C373c	inside	2018-10-29 06:00:00	6	Mon	unoccupied	clarity	pm2.5	0.08	Typical
82	Wurster (NV)	C373c	inside	2018-10-29 07:00:00	7	Mon	unoccupied	clarity	pm2.5	0.02	Typical
83	Wurster (NV)	C373c	inside	2018-10-29 08:00:00	8	Mon	occupied	clarity	pm2.5	0.16	Typical
84	Wurster (NV)	C373c	inside	2018-10-29 09:00:00	9	Mon	occupied	clarity	pm2.5	0.12	Typical
85	Wurster (NV)	C373c	inside	2018-10-29 10:00:00	10	Mon	occupied	clarity	pm2.5	0.02	Typical
86	Wurster (NV)	C373c	inside	2018-10-29 11:00:00	11	Mon	occupied	clarity	pm2.5	0.06	Typical
87	Wurster (NV)	C373c	inside	2018-10-29 12:00:00	12	Mon	occupied	clarity	pm2.5	0	Typical
88	Wurster (NV)	C373c	inside	2018-10-29 13:00:00	13	Mon	occupied	clarity	pm2.5	0	Typical
89	Wurster (NV)	C373c	inside	2018-10-29 14:00:00	14	Mon	occupied	clarity	pm2.5	0.16	Typical
90	Wurster (NV)	C373c	inside	2018-10-29 15:00:00	15	Mon	occupied	clarity	pm2.5	5.74	Typical
91	Wurster (NV)	C373c	inside	2018-10-29 16:00:00	16	Mon	occupied	clarity	pm2.5	0.83	Typical
92	Wurster (NV)	C373c	inside	2018-10-29 17:00:00	17	Mon	occupied	clarity	pm2.5	0.26	Typical
93	Wurster (NV)	C373c	inside	2018-10-29 18:00:00	18	Mon	occupied	clarity	pm2.5	0.69	Typical
94	Wurster (NV)	C373c	inside	2018-10-29 19:00:00	19	Mon	occupied	clarity	pm2.5	1.03	Typical
95	Wurster (NV)	C373c	inside	2018-10-29 20:00:00	20	Mon	occupied	clarity	pm2.5	1.06	Typical
96	Wurster (NV)	C373c	inside	2018-10-29 21:00:00	21	Mon	unoccupied	clarity	pm2.5	1.16	Typical
97	Wurster (NV)	C373c	inside	2018-10-29 22:00:00	22	Mon	unoccupied	clarity	pm2.5	0.44	Typical
98	Wurster (NV)	C373c	inside	2018-10-29 23:00:00	23	Mon	unoccupied	clarity	pm2.5	0.64	Typical
99	Wurster (NV)	C373c	inside	2018-10-30 00:00:00	0	Tue	unoccupied	clarity	pm2.5	0.42	Typical
100	Wurster (NV)	C373c	inside	2018-10-30 01:00:00	1	Tue	unoccupied	clarity	pm2.5	0.08	Typical
101	Wurster (NV)	C373c	inside	2018-10-30 02:00:00	2	Tue	unoccupied	clarity	pm2.5	0.13	Typical
102	Wurster (NV)	C373c	inside	2018-10-30 03:00:00	3	Tue	unoccupied	clarity	pm2.5	0	Typical
103	Wurster (NV)	C373c	inside	2018-10-30 04:00:00	4	Tue	unoccupied	clarity	pm2.5	0	Typical
104	Wurster (NV)	C373c	inside	2018-10-30 05:00:00	5	Tue	unoccupied	clarity	pm2.5	0.08	Typical
105	Wurster (NV)	C373c	inside	2018-10-30 06:00:00	6	Tue	unoccupied	clarity	pm2.5	0	Typical
106	Wurster (NV)	C373c	inside	2018-10-30 07:00:00	7	Tue	unoccupied	clarity	pm2.5	0.08	Typical
107	Wurster (NV)	C373c	inside	2018-10-30 08:00:00	8	Tue	occupied	clarity	pm2.5	0	Typical
108	Wurster (NV)	C373c	inside	2018-10-30 09:00:00	9	Tue	occupied	clarity	pm2.5	0.17	Typical
109	Wurster (NV)	C373c	inside	2018-10-30 10:00:00	10	Tue	occupied	clarity	pm2.5	0	Typical
110	Wurster (NV)	C373c	inside	2018-10-30 11:00:00	11	Tue	occupied	clarity	pm2.5	0.19	Typical
111	Wurster (NV)	C373c	inside	2018-10-30 12:00:00	12	Tue	occupied	clarity	pm2.5	0	Typical
112	Wurster (NV)	C373c	inside	2018-10-30 13:00:00	13	Tue	occupied	clarity	pm2.5	0.31	Typical
113	Wurster (NV)	C373c	inside	2018-10-30 14:00:00	14	Tue	occupied	clarity	pm2.5	0.47	Typical
114	Wurster (NV)	C373c	inside	2018-10-30 15:00:00	15	Tue	occupied	clarity	pm2.5	0.52	Typical
115	Wurster (NV)	C373c	inside	2018-10-30 16:00:00	16	Tue	occupied	clarity	pm2.5	0.33	Typical
116	Wurster (NV)	C373c	inside	2018-10-30 17:00:00	17	Tue	occupied	clarity	pm2.5	0.73	Typical
117	Wurster (NV)	C373c	inside	2018-10-30 18:00:00	18	Tue	occupied	clarity	pm2.5	2.31	Typical
118	Wurster (NV)	C373c	inside	2018-10-30 19:00:00	19	Tue	occupied	clarity	pm2.5	4.65	Typical
119	Wurster (NV)	C373c	inside	2018-10-30 20:00:00	20	Tue	occupied	clarity	pm2.5	5.61	Typical
120	Wurster (NV)	C373c	inside	2018-10-30 21:00:00	21	Tue	unoccupied	clarity	pm2.5	1.23	Typical
121	Wurster (NV)	C373c	inside	2018-10-30 22:00:00	22	Tue	unoccupied	clarity	pm2.5	0.31	Typical
122	Wurster (NV)	C373c	inside	2018-10-30 23:00:00	23	Tue	unoccupied	clarity	pm2.5	0.56	Typical
123	Wurster (NV)	C373c	inside	2018-10-31 00:00:00	0	Wed	unoccupied	clarity	pm2.5	0.77	Typical
124	Wurster (NV)	C373c	inside	2018-10-31 01:00:00	1	Wed	unoccupied	clarity	pm2.5	1.41	Typical
125	Wurster (NV)	C373c	inside	2018-10-31 02:00:00	2	Wed	unoccupied	clarity	pm2.5	0.27	Typical
126	Wurster (NV)	C373c	inside	2018-10-31 03:00:00	3	Wed	unoccupied	clarity	pm2.5	1.67	Typical
127	Wurster (NV)	C373c	inside	2018-10-31 04:00:00	4	Wed	unoccupied	clarity	pm2.5	0.29	Typical
128	Wurster (NV)	C373c	inside	2018-10-31 05:00:00	5	Wed	unoccupied	clarity	pm2.5	0.41	Typical
129	Wurster (NV)	C373c	inside	2018-10-31 06:00:00	6	Wed	unoccupied	clarity	pm2.5	1.58	Typical
130	Wurster (NV)	C373c	inside	2018-10-31 07:00:00	7	Wed	unoccupied	clarity	pm2.5	1.07	Typical
131	Wurster (NV)	C373c	inside	2018-10-31 08:00:00	8	Wed	occupied	clarity	pm2.5	0.36	Typical
132	Wurster (NV)	C373c	inside	2018-10-31 09:00:00	9	Wed	occupied	clarity	pm2.5	0.88	Typical
133	Wurster (NV)	C373c	inside	2018-10-31 10:00:00	10	Wed	occupied	clarity	pm2.5	1.83	Typical
134	Wurster (NV)	C373c	inside	2018-10-31 11:00:00	11	Wed	occupied	clarity	pm2.5	2.21	Typical
135	Wurster (NV)	C373c	inside	2018-10-31 12:00:00	12	Wed	occupied	clarity	pm2.5	2.12	Typical
136	Wurster (NV)	C373c	inside	2018-10-31 13:00:00	13	Wed	occupied	clarity	pm2.5	2.29	Typical
137	Wurster (NV)	C373c	inside	2018-10-31 14:00:00	14	Wed	occupied	clarity	pm2.5	1.69	Typical
138	Wurster (NV)	C373c	inside	2018-10-31 15:00:00	15	Wed	occupied	clarity	pm2.5	0.88	Typical
139	Wurster (NV)	C373c	inside	2018-10-31 16:00:00	16	Wed	occupied	clarity	pm2.5	0.62	Typical
140	Wurster (NV)	C373c	inside	2018-10-31 17:00:00	17	Wed	occupied	clarity	pm2.5	1.23	Typical
141	Wurster (NV)	C373c	inside	2018-10-31 18:00:00	18	Wed	occupied	clarity	pm2.5	1.41	Typical
142	Wurster (NV)	C373c	inside	2018-10-31 19:00:00	19	Wed	occupied	clarity	pm2.5	1.52	Typical
143	Wurster (NV)	C373c	inside	2018-10-31 20:00:00	20	Wed	occupied	clarity	pm2.5	1.31	Typical
144	Wurster (NV)	C373c	inside	2018-10-31 21:00:00	21	Wed	unoccupied	clarity	pm2.5	0.52	Typical
145	Wurster (NV)	C373c	inside	2018-10-31 22:00:00	22	Wed	unoccupied	clarity	pm2.5	1	Typical
146	Wurster (NV)	C373c	inside	2018-10-31 23:00:00	23	Wed	unoccupied	clarity	pm2.5	0.78	Typical
147	Wurster (NV)	C373c	inside	2018-11-01 00:00:00	0	Thu	unoccupied	clarity	pm2.5	1.23	Typical
148	Wurster (NV)	C373c	inside	2018-11-01 01:00:00	1	Thu	unoccupied	clarity	pm2.5	0.86	Typical
149	Wurster (NV)	C373c	inside	2018-11-01 02:00:00	2	Thu	unoccupied	clarity	pm2.5	0.9	Typical
150	Wurster (NV)	C373c	inside	2018-11-01 03:00:00	3	Thu	unoccupied	clarity	pm2.5	0.63	Typical
151	Wurster (NV)	C373c	inside	2018-11-01 04:00:00	4	Thu	unoccupied	clarity	pm2.5	0.82	Typical
152	Wurster (NV)	C373c	inside	2018-11-01 05:00:00	5	Thu	unoccupied	clarity	pm2.5	0.66	Typical
153	Wurster (NV)	C373c	inside	2018-11-01 06:00:00	6	Thu	unoccupied	clarity	pm2.5	1.16	Typical
154	Wurster (NV)	C373c	inside	2018-11-01 07:00:00	7	Thu	unoccupied	clarity	pm2.5	1.6	Typical
155	Wurster (NV)	C373c	inside	2018-11-01 08:00:00	8	Thu	occupied	clarity	pm2.5	1.77	Typical
156	Wurster (NV)	C373c	inside	2018-11-01 09:00:00	9	Thu	occupied	clarity	pm2.5	1.72	Typical
157	Wurster (NV)	C373c	inside	2018-11-01 10:00:00	10	Thu	occupied	clarity	pm2.5	1.96	Typical
158	Wurster (NV)	C373c	inside	2018-11-01 11:00:00	11	Thu	occupied	clarity	pm2.5	3.64	Typical
159	Wurster (NV)	C373c	inside	2018-11-01 12:00:00	12	Thu	occupied	clarity	pm2.5	2.97	Typical
160	Wurster (NV)	C373c	inside	2018-11-01 13:00:00	13	Thu	occupied	clarity	pm2.5	2.64	Typical
161	Wurster (NV)	C373c	inside	2018-11-01 14:00:00	14	Thu	occupied	clarity	pm2.5	2.85	Typical
162	Wurster (NV)	C373c	inside	2018-11-01 15:00:00	15	Thu	occupied	clarity	pm2.5	3.52	Typical
163	Wurster (NV)	C373c	inside	2018-11-01 16:00:00	16	Thu	occupied	clarity	pm2.5	1.85	Typical
164	Wurster (NV)	C373c	inside	2018-11-01 17:00:00	17	Thu	occupied	clarity	pm2.5	1.1	Typical
165	Wurster (NV)	C373c	inside	2018-11-01 18:00:00	18	Thu	occupied	clarity	pm2.5	1.5	Typical
166	Wurster (NV)	C373c	inside	2018-11-01 19:00:00	19	Thu	occupied	clarity	pm2.5	6.04	Typical
167	Wurster (NV)	C373c	inside	2018-11-01 20:00:00	20	Thu	occupied	clarity	pm2.5	6.65	Typical
168	Wurster (NV)	C373c	inside	2018-11-01 21:00:00	21	Thu	unoccupied	clarity	pm2.5	4.29	Typical
169	Wurster (NV)	C373c	inside	2018-11-01 22:00:00	22	Thu	unoccupied	clarity	pm2.5	5.2	Typical
170	Wurster (NV)	C373c	inside	2018-11-01 23:00:00	23	Thu	unoccupied	clarity	pm2.5	5.5	Typical
171	Wurster (NV)	C373c	inside	2018-11-02 00:00:00	0	Fri	unoccupied	clarity	pm2.5	2.96	Typical
172	Wurster (NV)	C373c	inside	2018-11-02 01:00:00	1	Fri	unoccupied	clarity	pm2.5	2.41	Typical
173	Wurster (NV)	C373c	inside	2018-11-02 02:00:00	2	Fri	unoccupied	clarity	pm2.5	2.41	Typical
174	Wurster (NV)	C373c	inside	2018-11-02 03:00:00	3	Fri	unoccupied	clarity	pm2.5	2.17	Typical
175	Wurster (NV)	C373c	inside	2018-11-02 04:00:00	4	Fri	unoccupied	clarity	pm2.5	1.26	Typical
176	Wurster (NV)	C373c	inside	2018-11-02 05:00:00	5	Fri	unoccupied	clarity	pm2.5	1.23	Typical
177	Wurster (NV)	C373c	inside	2018-11-02 06:00:00	6	Fri	unoccupied	clarity	pm2.5	1.7	Typical
178	Wurster (NV)	C373c	inside	2018-11-02 07:00:00	7	Fri	unoccupied	clarity	pm2.5	1.52	Typical
179	Wurster (NV)	C373c	inside	2018-11-02 08:00:00	8	Fri	occupied	clarity	pm2.5	2.62	Typical
180	Wurster (NV)	C373c	inside	2018-11-02 09:00:00	9	Fri	occupied	clarity	pm2.5	1.84	Typical
181	Wurster (NV)	C373c	inside	2018-11-02 10:00:00	10	Fri	occupied	clarity	pm2.5	3.13	Typical
182	Wurster (NV)	C373c	inside	2018-11-02 11:00:00	11	Fri	occupied	clarity	pm2.5	4.65	Typical
183	Wurster (NV)	C373c	inside	2018-11-02 12:00:00	12	Fri	occupied	clarity	pm2.5	5.14	Typical
184	Wurster (NV)	C373c	inside	2018-11-02 13:00:00	13	Fri	occupied	clarity	pm2.5	4.34	Typical
185	Wurster (NV)	C373c	inside	2018-11-02 14:00:00	14	Fri	occupied	clarity	pm2.5	2.1	Typical
186	Wurster (NV)	C373c	inside	2018-11-02 15:00:00	15	Fri	occupied	clarity	pm2.5	3.26	Typical
187	Wurster (NV)	C373c	inside	2018-11-02 16:00:00	16	Fri	occupied	clarity	pm2.5	5.06	Typical
188	Wurster (NV)	C373c	inside	2018-11-02 17:00:00	17	Fri	occupied	clarity	pm2.5	6.05	Typical
189	Wurster (NV)	C373c	inside	2018-11-02 18:00:00	18	Fri	occupied	clarity	pm2.5	3.62	Typical
190	Wurster (NV)	C373c	inside	2018-11-02 19:00:00	19	Fri	occupied	clarity	pm2.5	6.65	Typical
191	Wurster (NV)	C373c	inside	2018-11-02 20:00:00	20	Fri	occupied	clarity	pm2.5	3.25	Typical
192	Wurster (NV)	C373c	inside	2018-11-02 21:00:00	21	Fri	unoccupied	clarity	pm2.5	6.98	Typical
193	Wurster (NV)	C373c	inside	2018-11-02 22:00:00	22	Fri	unoccupied	clarity	pm2.5	5.66	Typical
194	Wurster (NV)	C373c	inside	2018-11-02 23:00:00	23	Fri	unoccupied	clarity	pm2.5	3.93	Typical
195	Wurster (NV)	C373c	inside	2018-11-03 00:00:00	0	Sat	unoccupied	clarity	pm2.5	1.72	Typical
196	Wurster (NV)	C373c	inside	2018-11-03 01:00:00	1	Sat	unoccupied	clarity	pm2.5	1.16	Typical
197	Wurster (NV)	C373c	inside	2018-11-03 02:00:00	2	Sat	unoccupied	clarity	pm2.5	0.97	Typical
198	Wurster (NV)	C373c	inside	2018-11-03 03:00:00	3	Sat	unoccupied	clarity	pm2.5	0.72	Typical
199	Wurster (NV)	C373c	inside	2018-11-03 04:00:00	4	Sat	unoccupied	clarity	pm2.5	0.77	Typical
200	Wurster (NV)	C373c	inside	2018-11-03 05:00:00	5	Sat	unoccupied	clarity	pm2.5	1.33	Typical
201	Wurster (NV)	C373c	inside	2018-11-03 06:00:00	6	Sat	unoccupied	clarity	pm2.5	1.08	Typical
202	Wurster (NV)	C373c	inside	2018-11-03 07:00:00	7	Sat	unoccupied	clarity	pm2.5	0.12	Typical
203	Wurster (NV)	C373c	inside	2018-11-03 08:00:00	8	Sat	unoccupied	clarity	pm2.5	0	Typical
204	Wurster (NV)	C373c	inside	2018-11-03 09:00:00	9	Sat	unoccupied	clarity	pm2.5	0.13	Typical
205	Wurster (NV)	C373c	inside	2018-11-03 10:00:00	10	Sat	unoccupied	clarity	pm2.5	1.62	Typical
206	Wurster (NV)	C373c	inside	2018-11-03 11:00:00	11	Sat	unoccupied	clarity	pm2.5	2.33	Typical
207	Wurster (NV)	C373c	inside	2018-11-03 12:00:00	12	Sat	unoccupied	clarity	pm2.5	2.95	Typical
208	Wurster (NV)	C373c	inside	2018-11-03 13:00:00	13	Sat	unoccupied	clarity	pm2.5	1.99	Typical
209	Wurster (NV)	C373c	inside	2018-11-03 14:00:00	14	Sat	unoccupied	clarity	pm2.5	2.64	Typical
210	Wurster (NV)	C373c	inside	2018-11-03 15:00:00	15	Sat	unoccupied	clarity	pm2.5	2.17	Typical
211	Wurster (NV)	C373c	inside	2018-11-03 16:00:00	16	Sat	unoccupied	clarity	pm2.5	1.49	Typical
212	Wurster (NV)	C373c	inside	2018-11-03 17:00:00	17	Sat	unoccupied	clarity	pm2.5	2.95	Typical
213	Wurster (NV)	C373c	inside	2018-11-03 18:00:00	18	Sat	unoccupied	clarity	pm2.5	3.29	Typical
214	Wurster (NV)	C373c	inside	2018-11-03 19:00:00	19	Sat	unoccupied	clarity	pm2.5	3.65	Typical
215	Wurster (NV)	C373c	inside	2018-11-03 20:00:00	20	Sat	unoccupied	clarity	pm2.5	4.93	Typical
216	Wurster (NV)	C373c	inside	2018-11-03 21:00:00	21	Sat	unoccupied	clarity	pm2.5	5.12	Typical
217	Wurster (NV)	C373c	inside	2018-11-03 22:00:00	22	Sat	unoccupied	clarity	pm2.5	2.29	Typical
218	Wurster (NV)	C373c	inside	2018-11-03 23:00:00	23	Sat	unoccupied	clarity	pm2.5	2.33	Typical
219	Wurster (NV)	C373c	inside	2018-11-04 00:00:00	0	Sun	unoccupied	clarity	pm2.5	2.81	Typical
220	Wurster (NV)	C373c	inside	2018-11-04 01:00:00	1	Sun	unoccupied	clarity	pm2.5	4.69	Typical
221	Wurster (NV)	C373c	inside	2018-11-04 02:00:00	2	Sun	unoccupied	clarity	pm2.5	1.67	Typical
222	Wurster (NV)	C373c	inside	2018-11-04 03:00:00	3	Sun	unoccupied	clarity	pm2.5	2.62	Typical
223	Wurster (NV)	C373c	inside	2018-11-04 04:00:00	4	Sun	unoccupied	clarity	pm2.5	3.51	Typical
224	Wurster (NV)	C373c	inside	2018-11-04 05:00:00	5	Sun	unoccupied	clarity	pm2.5	2.27	Typical
225	Wurster (NV)	C373c	inside	2018-11-04 06:00:00	6	Sun	unoccupied	clarity	pm2.5	1.95	Typical
226	Wurster (NV)	C373c	inside	2018-11-04 07:00:00	7	Sun	unoccupied	clarity	pm2.5	1.48	Typical
227	Wurster (NV)	C373c	inside	2018-11-04 08:00:00	8	Sun	unoccupied	clarity	pm2.5	1.87	Typical
228	Wurster (NV)	C373c	inside	2018-11-04 09:00:00	9	Sun	unoccupied	clarity	pm2.5	2.27	Typical
229	Wurster (NV)	C373c	inside	2018-11-04 10:00:00	10	Sun	unoccupied	clarity	pm2.5	4.23	Typical
230	Wurster (NV)	C373c	inside	2018-11-04 11:00:00	11	Sun	unoccupied	clarity	pm2.5	5.77	Typical
231	Wurster (NV)	C373c	inside	2018-11-04 12:00:00	12	Sun	unoccupied	clarity	pm2.5	5.53	Typical
232	Wurster (NV)	C373c	inside	2018-11-04 13:00:00	13	Sun	unoccupied	clarity	pm2.5	5.62	Typical
233	Wurster (NV)	C373c	inside	2018-11-04 14:00:00	14	Sun	unoccupied	clarity	pm2.5	4.87	Typical
234	Wurster (NV)	C373c	inside	2018-11-04 15:00:00	15	Sun	unoccupied	clarity	pm2.5	4.8	Typical
235	Wurster (NV)	C373c	inside	2018-11-04 16:00:00	16	Sun	unoccupied	clarity	pm2.5	5.31	Typical
236	Wurster (NV)	C373c	inside	2018-11-04 17:00:00	17	Sun	unoccupied	clarity	pm2.5	5.11	Typical
237	Wurster (NV)	C373c	inside	2018-11-04 18:00:00	18	Sun	unoccupied	clarity	pm2.5	5.48	Typical
238	Wurster (NV)	C373c	inside	2018-11-04 19:00:00	19	Sun	unoccupied	clarity	pm2.5	3.7	Typical
239	Wurster (NV)	C373c	inside	2018-11-04 20:00:00	20	Sun	unoccupied	clarity	pm2.5	3.56	Typical
240	Wurster (NV)	C373c	inside	2018-11-04 21:00:00	21	Sun	unoccupied	clarity	pm2.5	2.69	Typical
241	Wurster (NV)	C373c	inside	2018-11-04 22:00:00	22	Sun	unoccupied	clarity	pm2.5	2.15	Typical
242	Wurster (NV)	C373c	inside	2018-11-04 23:00:00	23	Sun	unoccupied	clarity	pm2.5	2.36	Typical
243	Wurster (NV)	C373c	inside	2018-11-05 00:00:00	0	Mon	unoccupied	clarity	pm2.5	2.66	Typical
244	Wurster (NV)	C373c	inside	2018-11-05 01:00:00	1	Mon	unoccupied	clarity	pm2.5	2.12	Typical
245	Wurster (NV)	C373c	inside	2018-11-05 02:00:00	2	Mon	unoccupied	clarity	pm2.5	0.94	Typical
246	Wurster (NV)	C373c	inside	2018-11-05 03:00:00	3	Mon	unoccupied	clarity	pm2.5	1.31	Typical
247	Wurster (NV)	C373c	inside	2018-11-05 04:00:00	4	Mon	unoccupied	clarity	pm2.5	1.71	Typical
248	Wurster (NV)	C373c	inside	2018-11-05 05:00:00	5	Mon	unoccupied	clarity	pm2.5	1.94	Typical
249	Wurster (NV)	C373c	inside	2018-11-05 06:00:00	6	Mon	unoccupied	clarity	pm2.5	0.59	Typical
250	Wurster (NV)	C373c	inside	2018-11-05 07:00:00	7	Mon	occupied	clarity	pm2.5	0.46	Typical
251	Wurster (NV)	C373c	inside	2018-11-05 08:00:00	8	Mon	occupied	clarity	pm2.5	0.51	Typical
252	Wurster (NV)	C373c	inside	2018-11-05 09:00:00	9	Mon	occupied	clarity	pm2.5	1.87	Typical
253	Wurster (NV)	C373c	inside	2018-11-05 10:00:00	10	Mon	occupied	clarity	pm2.5	1.53	Typical
254	Wurster (NV)	C373c	inside	2018-11-05 11:00:00	11	Mon	occupied	clarity	pm2.5	1.31	Typical
255	Wurster (NV)	C373c	inside	2018-11-05 12:00:00	12	Mon	occupied	clarity	pm2.5	1.61	Typical
256	Wurster (NV)	C373c	inside	2018-11-05 13:00:00	13	Mon	occupied	clarity	pm2.5	3	Typical
257	Wurster (NV)	C373c	inside	2018-11-05 14:00:00	14	Mon	occupied	clarity	pm2.5	5.31	Typical
258	Wurster (NV)	C373c	inside	2018-11-05 15:00:00	15	Mon	occupied	clarity	pm2.5	1.92	Typical
259	Wurster (NV)	C373c	inside	2018-11-05 16:00:00	16	Mon	occupied	clarity	pm2.5	3.9	Typical
260	Wurster (NV)	C373c	inside	2018-11-05 17:00:00	17	Mon	occupied	clarity	pm2.5	2.27	Typical
261	Wurster (NV)	C373c	inside	2018-11-05 18:00:00	18	Mon	occupied	clarity	pm2.5	1.87	Typical
262	Wurster (NV)	C373c	inside	2018-11-05 19:00:00	19	Mon	occupied	clarity	pm2.5	2.7	Typical
263	Wurster (NV)	C373c	inside	2018-11-05 20:00:00	20	Mon	unoccupied	clarity	pm2.5	1.16	Typical
264	Wurster (NV)	C373c	inside	2018-11-05 21:00:00	21	Mon	unoccupied	clarity	pm2.5	0.69	Typical
265	Wurster (NV)	C373c	inside	2018-11-05 22:00:00	22	Mon	unoccupied	clarity	pm2.5	0.37	Typical
266	Wurster (NV)	C373c	inside	2018-11-05 23:00:00	23	Mon	unoccupied	clarity	pm2.5	0.57	Typical
267	Wurster (NV)	C373c	inside	2018-11-06 00:00:00	0	Tue	unoccupied	clarity	pm2.5	0.19	Typical
268	Wurster (NV)	C373c	inside	2018-11-06 01:00:00	1	Tue	unoccupied	clarity	pm2.5	0.26	Typical
269	Wurster (NV)	C373c	inside	2018-11-06 02:00:00	2	Tue	unoccupied	clarity	pm2.5	0	Typical
270	Wurster (NV)	C373c	inside	2018-11-06 03:00:00	3	Tue	unoccupied	clarity	pm2.5	0.1	Typical
271	Wurster (NV)	C373c	inside	2018-11-06 04:00:00	4	Tue	unoccupied	clarity	pm2.5	0.19	Typical
272	Wurster (NV)	C373c	inside	2018-11-06 05:00:00	5	Tue	unoccupied	clarity	pm2.5	0.33	Typical
273	Wurster (NV)	C373c	inside	2018-11-06 06:00:00	6	Tue	unoccupied	clarity	pm2.5	0.27	Typical
274	Wurster (NV)	C373c	inside	2018-11-06 07:00:00	7	Tue	occupied	clarity	pm2.5	0.31	Typical
275	Wurster (NV)	C373c	inside	2018-11-06 08:00:00	8	Tue	occupied	clarity	pm2.5	12.81	Typical
276	Wurster (NV)	C373c	inside	2018-11-06 09:00:00	9	Tue	occupied	clarity	pm2.5	12.71	Typical
277	Wurster (NV)	C373c	inside	2018-11-06 10:00:00	10	Tue	occupied	clarity	pm2.5	4.15	Typical
278	Wurster (NV)	C373c	inside	2018-11-06 11:00:00	11	Tue	occupied	clarity	pm2.5	3.08	Typical
279	Wurster (NV)	C373c	inside	2018-11-06 12:00:00	12	Tue	occupied	clarity	pm2.5	2.66	Typical
280	Wurster (NV)	C373c	inside	2018-11-06 13:00:00	13	Tue	occupied	clarity	pm2.5	1.67	Typical
281	Wurster (NV)	C373c	inside	2018-11-06 14:00:00	14	Tue	occupied	clarity	pm2.5	1.47	Typical
282	Wurster (NV)	C373c	inside	2018-11-06 15:00:00	15	Tue	occupied	clarity	pm2.5	1.12	Typical
283	Wurster (NV)	C373c	inside	2018-11-06 16:00:00	16	Tue	occupied	clarity	pm2.5	1.05	Typical
284	Wurster (NV)	C373c	inside	2018-11-06 17:00:00	17	Tue	occupied	clarity	pm2.5	0.97	Typical
285	Wurster (NV)	C373c	inside	2018-11-06 18:00:00	18	Tue	occupied	clarity	pm2.5	89.46	Typical
286	Wurster (NV)	C373c	inside	2018-11-06 19:00:00	19	Tue	occupied	clarity	pm2.5	79.73	Typical
287	Wurster (NV)	C373c	inside	2018-11-06 20:00:00	20	Tue	unoccupied	clarity	pm2.5	9.61	Typical
288	Wurster (NV)	C373c	inside	2018-11-06 21:00:00	21	Tue	unoccupied	clarity	pm2.5	3.44	Typical
289	Wurster (NV)	C373c	inside	2018-11-06 22:00:00	22	Tue	unoccupied	clarity	pm2.5	2.82	Typical
290	Wurster (NV)	C373c	inside	2018-11-06 23:00:00	23	Tue	unoccupied	clarity	pm2.5	3.04	Typical
291	Wurster (NV)	C373c	inside	2018-11-07 00:00:00	0	Wed	unoccupied	clarity	pm2.5	2.26	Typical
292	Wurster (NV)	C373c	inside	2018-11-07 01:00:00	1	Wed	unoccupied	clarity	pm2.5	0.42	Typical
293	Wurster (NV)	C373c	inside	2018-11-07 02:00:00	2	Wed	unoccupied	clarity	pm2.5	0.08	Typical
294	Wurster (NV)	C373c	inside	2018-11-07 03:00:00	3	Wed	unoccupied	clarity	pm2.5	0	Typical
295	Wurster (NV)	C373c	inside	2018-11-07 04:00:00	4	Wed	unoccupied	clarity	pm2.5	0.12	Typical
296	Wurster (NV)	C373c	inside	2018-11-07 05:00:00	5	Wed	unoccupied	clarity	pm2.5	0.12	Typical
297	Wurster (NV)	C373c	inside	2018-11-07 06:00:00	6	Wed	unoccupied	clarity	pm2.5	0.87	Typical
298	Wurster (NV)	C373c	inside	2018-11-07 07:00:00	7	Wed	occupied	clarity	pm2.5	0.98	Typical
299	Wurster (NV)	C373c	inside	2018-11-07 08:00:00	8	Wed	occupied	clarity	pm2.5	1.29	Typical
300	Wurster (NV)	C373c	inside	2018-11-07 09:00:00	9	Wed	occupied	clarity	pm2.5	1.79	Typical
301	Wurster (NV)	C373c	inside	2018-11-07 10:00:00	10	Wed	occupied	clarity	pm2.5	3.87	Typical
302	Wurster (NV)	C373c	inside	2018-11-07 11:00:00	11	Wed	occupied	clarity	pm2.5	3.36	Typical
303	Wurster (NV)	C373c	inside	2018-11-07 12:00:00	12	Wed	occupied	clarity	pm2.5	2.09	Typical
304	Wurster (NV)	C373c	inside	2018-11-07 13:00:00	13	Wed	occupied	clarity	pm2.5	2.18	Typical
305	Wurster (NV)	C373c	inside	2018-11-07 14:00:00	14	Wed	occupied	clarity	pm2.5	2.25	Typical
306	Wurster (NV)	C373c	inside	2018-11-07 15:00:00	15	Wed	occupied	clarity	pm2.5	2.31	Typical
307	Wurster (NV)	C373c	inside	2018-11-07 16:00:00	16	Wed	occupied	clarity	pm2.5	1.53	Typical
308	Wurster (NV)	C373c	inside	2018-11-07 17:00:00	17	Wed	occupied	clarity	pm2.5	1.9	Typical
309	Wurster (NV)	C373c	inside	2018-11-07 18:00:00	18	Wed	occupied	clarity	pm2.5	2.02	Typical
310	Wurster (NV)	C373c	inside	2018-11-07 19:00:00	19	Wed	occupied	clarity	pm2.5	2.9	Typical
311	Wurster (NV)	C373c	inside	2018-11-07 20:00:00	20	Wed	unoccupied	clarity	pm2.5	6.08	Typical
312	Wurster (NV)	C373c	inside	2018-11-07 21:00:00	21	Wed	unoccupied	clarity	pm2.5	4.46	Typical
313	Wurster (NV)	C373c	inside	2018-11-07 22:00:00	22	Wed	unoccupied	clarity	pm2.5	3.53	Typical
314	Wurster (NV)	C373c	inside	2018-11-07 23:00:00	23	Wed	unoccupied	clarity	pm2.5	4.64	Typical
315	Wurster (NV)	C373c	inside	2018-11-08 00:00:00	0	Thu	unoccupied	clarity	pm2.5	1.98	Forest fire
316	Wurster (NV)	C373c	inside	2018-11-08 01:00:00	1	Thu	unoccupied	clarity	pm2.5	2.29	Forest fire
317	Wurster (NV)	C373c	inside	2018-11-08 02:00:00	2	Thu	unoccupied	clarity	pm2.5	2.26	Forest fire
318	Wurster (NV)	C373c	inside	2018-11-08 03:00:00	3	Thu	unoccupied	clarity	pm2.5	2.77	Forest fire
319	Wurster (NV)	C373c	inside	2018-11-08 04:00:00	4	Thu	unoccupied	clarity	pm2.5	1.95	Forest fire
320	Wurster (NV)	C373c	inside	2018-11-08 05:00:00	5	Thu	unoccupied	clarity	pm2.5	1.92	Forest fire
321	Wurster (NV)	C373c	inside	2018-11-08 06:00:00	6	Thu	unoccupied	clarity	pm2.5	2.49	Forest fire
322	Wurster (NV)	C373c	inside	2018-11-08 07:00:00	7	Thu	occupied	clarity	pm2.5	2.27	Forest fire
323	Wurster (NV)	C373c	inside	2018-11-08 08:00:00	8	Thu	occupied	clarity	pm2.5	2.67	Forest fire
324	Wurster (NV)	C373c	inside	2018-11-08 09:00:00	9	Thu	occupied	clarity	pm2.5	1.71	Forest fire
325	Wurster (NV)	C373c	inside	2018-11-08 10:00:00	10	Thu	occupied	clarity	pm2.5	1.18	Forest fire
326	Wurster (NV)	C373c	inside	2018-11-08 11:00:00	11	Thu	occupied	clarity	pm2.5	0.42	Forest fire
327	Wurster (NV)	C373c	inside	2018-11-08 12:00:00	12	Thu	occupied	clarity	pm2.5	4.56	Forest fire
328	Wurster (NV)	C373c	inside	2018-11-08 13:00:00	13	Thu	occupied	clarity	pm2.5	16.76	Forest fire
329	Wurster (NV)	C373c	inside	2018-11-08 14:00:00	14	Thu	occupied	clarity	pm2.5	31.49	Forest fire
330	Wurster (NV)	C373c	inside	2018-11-08 15:00:00	15	Thu	occupied	clarity	pm2.5	63.94	Forest fire
331	Wurster (NV)	C373c	inside	2018-11-08 16:00:00	16	Thu	occupied	clarity	pm2.5	61.12	Forest fire
332	Wurster (NV)	C373c	inside	2018-11-08 17:00:00	17	Thu	occupied	clarity	pm2.5	53.12	Forest fire
333	Wurster (NV)	C373c	inside	2018-11-08 18:00:00	18	Thu	occupied	clarity	pm2.5	63.08	Forest fire
334	Wurster (NV)	C373c	inside	2018-11-08 19:00:00	19	Thu	occupied	clarity	pm2.5	51.59	Forest fire
335	Wurster (NV)	C373c	inside	2018-11-08 20:00:00	20	Thu	unoccupied	clarity	pm2.5	46.54	Forest fire
336	Wurster (NV)	C373c	inside	2018-11-08 21:00:00	21	Thu	unoccupied	clarity	pm2.5	46.16	Forest fire
337	Wurster (NV)	C373c	inside	2018-11-08 22:00:00	22	Thu	unoccupied	clarity	pm2.5	40.7	Forest fire
338	Wurster (NV)	C373c	inside	2018-11-08 23:00:00	23	Thu	unoccupied	clarity	pm2.5	40.04	Forest fire
339	Wurster (NV)	C373c	inside	2018-11-09 00:00:00	0	Fri	unoccupied	clarity	pm2.5	55.42	Forest fire
340	Wurster (NV)	C373c	inside	2018-11-09 01:00:00	1	Fri	unoccupied	clarity	pm2.5	85.35	Forest fire
341	Wurster (NV)	C373c	inside	2018-11-09 02:00:00	2	Fri	unoccupied	clarity	pm2.5	77.28	Forest fire
342	Wurster (NV)	C373c	inside	2018-11-09 03:00:00	3	Fri	unoccupied	clarity	pm2.5	75.79	Forest fire
343	Wurster (NV)	C373c	inside	2018-11-09 04:00:00	4	Fri	unoccupied	clarity	pm2.5	38.8	Forest fire
344	Wurster (NV)	C373c	inside	2018-11-09 05:00:00	5	Fri	unoccupied	clarity	pm2.5	16.16	Forest fire
345	Wurster (NV)	C373c	inside	2018-11-09 06:00:00	6	Fri	unoccupied	clarity	pm2.5	21.38	Forest fire
346	Wurster (NV)	C373c	inside	2018-11-09 07:00:00	7	Fri	occupied	clarity	pm2.5	15.28	Forest fire
347	Wurster (NV)	C373c	inside	2018-11-09 08:00:00	8	Fri	occupied	clarity	pm2.5	14.49	Forest fire
348	Wurster (NV)	C373c	inside	2018-11-09 09:00:00	9	Fri	occupied	clarity	pm2.5	20.91	Forest fire
349	Wurster (NV)	C373c	inside	2018-11-09 10:00:00	10	Fri	occupied	clarity	pm2.5	39.5	Forest fire
350	Wurster (NV)	C373c	inside	2018-11-09 11:00:00	11	Fri	occupied	clarity	pm2.5	49.49	Forest fire
351	Wurster (NV)	C373c	inside	2018-11-09 12:00:00	12	Fri	occupied	clarity	pm2.5	56.44	Forest fire
352	Wurster (NV)	C373c	inside	2018-11-09 13:00:00	13	Fri	occupied	clarity	pm2.5	64.47	Forest fire
353	Wurster (NV)	C373c	inside	2018-11-09 14:00:00	14	Fri	occupied	clarity	pm2.5	62.86	Forest fire
354	Wurster (NV)	C373c	inside	2018-11-09 15:00:00	15	Fri	occupied	clarity	pm2.5	78.67	Forest fire
355	Wurster (NV)	C373c	inside	2018-11-09 16:00:00	16	Fri	occupied	clarity	pm2.5	161.37	Forest fire
356	Wurster (NV)	C373c	inside	2018-11-09 17:00:00	17	Fri	occupied	clarity	pm2.5	178.52	Forest fire
357	Wurster (NV)	C373c	inside	2018-11-09 18:00:00	18	Fri	occupied	clarity	pm2.5	193.62	Forest fire
358	Wurster (NV)	C373c	inside	2018-11-09 19:00:00	19	Fri	occupied	clarity	pm2.5	197.11	Forest fire
359	Wurster (NV)	C373c	inside	2018-11-09 20:00:00	20	Fri	unoccupied	clarity	pm2.5	207.21	Forest fire
360	Wurster (NV)	C373c	inside	2018-11-09 21:00:00	21	Fri	unoccupied	clarity	pm2.5	246	Forest fire
361	Wurster (NV)	C373c	inside	2018-11-09 22:00:00	22	Fri	unoccupied	clarity	pm2.5	219.87	Forest fire
362	Wurster (NV)	C373c	inside	2018-11-09 23:00:00	23	Fri	unoccupied	clarity	pm2.5	212.05	Forest fire
363	Wurster (NV)	C373c	inside	2018-11-10 00:00:00	0	Sat	unoccupied	clarity	pm2.5	212.07	Forest fire
364	Wurster (NV)	C373c	inside	2018-11-10 01:00:00	1	Sat	unoccupied	clarity	pm2.5	190.41	Forest fire
365	Wurster (NV)	C373c	inside	2018-11-10 02:00:00	2	Sat	unoccupied	clarity	pm2.5	185.54	Forest fire
366	Wurster (NV)	C373c	inside	2018-11-10 03:00:00	3	Sat	unoccupied	clarity	pm2.5	178.92	Forest fire
367	Wurster (NV)	C373c	inside	2018-11-10 04:00:00	4	Sat	unoccupied	clarity	pm2.5	178.64	Forest fire
368	Wurster (NV)	C373c	inside	2018-11-10 05:00:00	5	Sat	unoccupied	clarity	pm2.5	172.74	Forest fire
369	Wurster (NV)	C373c	inside	2018-11-10 06:00:00	6	Sat	unoccupied	clarity	pm2.5	157.07	Forest fire
370	Wurster (NV)	C373c	inside	2018-11-10 07:00:00	7	Sat	unoccupied	clarity	pm2.5	143.7	Forest fire
371	Wurster (NV)	C373c	inside	2018-11-10 08:00:00	8	Sat	unoccupied	clarity	pm2.5	128.19	Forest fire
372	Wurster (NV)	C373c	inside	2018-11-10 09:00:00	9	Sat	unoccupied	clarity	pm2.5	109.06	Forest fire
373	Wurster (NV)	C373c	inside	2018-11-10 10:00:00	10	Sat	unoccupied	clarity	pm2.5	99.44	Forest fire
374	Wurster (NV)	C373c	inside	2018-11-10 11:00:00	11	Sat	unoccupied	clarity	pm2.5	87.08	Forest fire
375	Wurster (NV)	C373c	inside	2018-11-10 12:00:00	12	Sat	unoccupied	clarity	pm2.5	93.65	Forest fire
376	Wurster (NV)	C373c	inside	2018-11-10 13:00:00	13	Sat	unoccupied	clarity	pm2.5	113.84	Forest fire
377	Wurster (NV)	C373c	inside	2018-11-10 14:00:00	14	Sat	unoccupied	clarity	pm2.5	124.2	Forest fire
378	Wurster (NV)	C373c	inside	2018-11-10 15:00:00	15	Sat	unoccupied	clarity	pm2.5	120.96	Forest fire
379	Wurster (NV)	C373c	inside	2018-11-10 16:00:00	16	Sat	unoccupied	clarity	pm2.5	78.96	Forest fire
380	Wurster (NV)	C373c	inside	2018-11-10 17:00:00	17	Sat	unoccupied	clarity	pm2.5	66.4	Forest fire
381	Wurster (NV)	C373c	inside	2018-11-10 18:00:00	18	Sat	unoccupied	clarity	pm2.5	96.42	Forest fire
382	Wurster (NV)	C373c	inside	2018-11-10 19:00:00	19	Sat	unoccupied	clarity	pm2.5	147.53	Forest fire
383	Wurster (NV)	C373c	inside	2018-11-10 20:00:00	20	Sat	unoccupied	clarity	pm2.5	154.21	Forest fire
384	Wurster (NV)	C373c	inside	2018-11-10 21:00:00	21	Sat	unoccupied	clarity	pm2.5	126.94	Forest fire
385	Wurster (NV)	C373c	inside	2018-11-10 22:00:00	22	Sat	unoccupied	clarity	pm2.5	106.98	Forest fire
386	Wurster (NV)	C373c	inside	2018-11-10 23:00:00	23	Sat	unoccupied	clarity	pm2.5	91.47	Forest fire
387	Wurster (NV)	C373c	inside	2018-11-11 00:00:00	0	Sun	unoccupied	clarity	pm2.5	95.54	Forest fire
388	Wurster (NV)	C373c	inside	2018-11-11 01:00:00	1	Sun	unoccupied	clarity	pm2.5	91.74	Forest fire
389	Wurster (NV)	C373c	inside	2018-11-11 02:00:00	2	Sun	unoccupied	clarity	pm2.5	88.59	Forest fire
390	Wurster (NV)	C373c	inside	2018-11-11 03:00:00	3	Sun	unoccupied	clarity	pm2.5	99.37	Forest fire
391	Wurster (NV)	C373c	inside	2018-11-11 04:00:00	4	Sun	unoccupied	clarity	pm2.5	107.53	Forest fire
392	Wurster (NV)	C373c	inside	2018-11-11 05:00:00	5	Sun	unoccupied	clarity	pm2.5	102.82	Forest fire
393	Wurster (NV)	C373c	inside	2018-11-11 06:00:00	6	Sun	unoccupied	clarity	pm2.5	66.52	Forest fire
394	Wurster (NV)	C373c	inside	2018-11-11 07:00:00	7	Sun	unoccupied	clarity	pm2.5	40.38	Forest fire
395	Wurster (NV)	C373c	inside	2018-11-11 08:00:00	8	Sun	unoccupied	clarity	pm2.5	43.83	Forest fire
396	Wurster (NV)	C373c	inside	2018-11-11 09:00:00	9	Sun	unoccupied	clarity	pm2.5	47.93	Forest fire
397	Wurster (NV)	C373c	inside	2018-11-11 10:00:00	10	Sun	unoccupied	clarity	pm2.5	52.37	Forest fire
398	Wurster (NV)	C373c	inside	2018-11-11 11:00:00	11	Sun	unoccupied	clarity	pm2.5	64.83	Forest fire
399	Wurster (NV)	C373c	inside	2018-11-11 12:00:00	12	Sun	unoccupied	clarity	pm2.5	84.91	Forest fire
400	Wurster (NV)	C373c	inside	2018-11-11 13:00:00	13	Sun	unoccupied	clarity	pm2.5	83.8	Forest fire
401	Wurster (NV)	C373c	inside	2018-11-11 14:00:00	14	Sun	unoccupied	clarity	pm2.5	98.65	Forest fire
402	Wurster (NV)	C373c	inside	2018-11-11 15:00:00	15	Sun	unoccupied	clarity	pm2.5	77.08	Forest fire
403	Wurster (NV)	C373c	inside	2018-11-11 16:00:00	16	Sun	unoccupied	clarity	pm2.5	77.35	Forest fire
404	Wurster (NV)	C373c	inside	2018-11-11 17:00:00	17	Sun	unoccupied	clarity	pm2.5	83.09	Forest fire
405	Wurster (NV)	C373c	inside	2018-11-11 18:00:00	18	Sun	unoccupied	clarity	pm2.5	79.27	Forest fire
406	Wurster (NV)	C373c	inside	2018-11-11 19:00:00	19	Sun	unoccupied	clarity	pm2.5	76.74	Forest fire
407	Wurster (NV)	C373c	inside	2018-11-11 20:00:00	20	Sun	unoccupied	clarity	pm2.5	78.22	Forest fire
408	Wurster (NV)	C373c	inside	2018-11-11 21:00:00	21	Sun	unoccupied	clarity	pm2.5	69.92	Forest fire
409	Wurster (NV)	C373c	inside	2018-11-11 22:00:00	22	Sun	unoccupied	clarity	pm2.5	61.9	Forest fire
410	Wurster (NV)	C373c	inside	2018-11-11 23:00:00	23	Sun	unoccupied	clarity	pm2.5	52.66	Forest fire
411	Wurster (NV)	C373c	inside	2018-11-12 00:00:00	0	Mon	unoccupied	clarity	pm2.5	57.94	Forest fire
412	Wurster (NV)	C373c	inside	2018-11-12 01:00:00	1	Mon	unoccupied	clarity	pm2.5	71.87	Forest fire
413	Wurster (NV)	C373c	inside	2018-11-12 02:00:00	2	Mon	unoccupied	clarity	pm2.5	64.97	Forest fire
414	Wurster (NV)	C373c	inside	2018-11-12 03:00:00	3	Mon	unoccupied	clarity	pm2.5	74.56	Forest fire
415	Wurster (NV)	C373c	inside	2018-11-12 04:00:00	4	Mon	unoccupied	clarity	pm2.5	81.51	Forest fire
416	Wurster (NV)	C373c	inside	2018-11-12 05:00:00	5	Mon	unoccupied	clarity	pm2.5	80.66	Forest fire
417	Wurster (NV)	C373c	inside	2018-11-12 06:00:00	6	Mon	unoccupied	clarity	pm2.5	76.36	Forest fire
418	Wurster (NV)	C373c	inside	2018-11-12 07:00:00	7	Mon	occupied	clarity	pm2.5	78.03	Forest fire
419	Wurster (NV)	C373c	inside	2018-11-12 08:00:00	8	Mon	occupied	clarity	pm2.5	79.28	Forest fire
420	Wurster (NV)	C373c	inside	2018-11-12 09:00:00	9	Mon	occupied	clarity	pm2.5	82.23	Forest fire
421	Wurster (NV)	C373c	inside	2018-11-12 10:00:00	10	Mon	occupied	clarity	pm2.5	84.83	Forest fire
422	Wurster (NV)	C373c	inside	2018-11-12 11:00:00	11	Mon	occupied	clarity	pm2.5	75.73	Forest fire
423	Wurster (NV)	C373c	inside	2018-11-12 12:00:00	12	Mon	occupied	clarity	pm2.5	73.65	Forest fire
424	Wurster (NV)	C373c	inside	2018-11-12 13:00:00	13	Mon	occupied	clarity	pm2.5	67.96	Forest fire
425	Wurster (NV)	C373c	inside	2018-11-12 14:00:00	14	Mon	occupied	clarity	pm2.5	68.64	Forest fire
426	Wurster (NV)	C373c	inside	2018-11-12 15:00:00	15	Mon	occupied	clarity	pm2.5	70.03	Forest fire
427	Wurster (NV)	C373c	inside	2018-11-12 16:00:00	16	Mon	occupied	clarity	pm2.5	74.05	Forest fire
428	Wurster (NV)	C373c	inside	2018-11-12 17:00:00	17	Mon	occupied	clarity	pm2.5	74.37	Forest fire
429	Wurster (NV)	C373c	inside	2018-11-12 18:00:00	18	Mon	occupied	clarity	pm2.5	52.94	Forest fire
430	Wurster (NV)	C373c	inside	2018-11-12 19:00:00	19	Mon	occupied	clarity	pm2.5	42.85	Forest fire
431	Wurster (NV)	C373c	inside	2018-11-12 20:00:00	20	Mon	unoccupied	clarity	pm2.5	43.07	Forest fire
432	Wurster (NV)	C373c	inside	2018-11-12 21:00:00	21	Mon	unoccupied	clarity	pm2.5	50.51	Forest fire
433	Wurster (NV)	C373c	inside	2018-11-12 22:00:00	22	Mon	unoccupied	clarity	pm2.5	52.7	Forest fire
434	Wurster (NV)	C373c	inside	2018-11-12 23:00:00	23	Mon	unoccupied	clarity	pm2.5	52.26	Forest fire
435	Wurster (NV)	C373c	inside	2018-11-13 00:00:00	0	Tue	unoccupied	clarity	pm2.5	54.59	Forest fire
436	Wurster (NV)	C373c	inside	2018-11-13 01:00:00	1	Tue	unoccupied	clarity	pm2.5	53.7	Forest fire
437	Wurster (NV)	C373c	inside	2018-11-13 02:00:00	2	Tue	unoccupied	clarity	pm2.5	52.72	Forest fire
438	Wurster (NV)	C373c	inside	2018-11-13 03:00:00	3	Tue	unoccupied	clarity	pm2.5	52.63	Forest fire
439	Wurster (NV)	C373c	inside	2018-11-13 04:00:00	4	Tue	unoccupied	clarity	pm2.5	57.06	Forest fire
440	Wurster (NV)	C373c	inside	2018-11-13 05:00:00	5	Tue	unoccupied	clarity	pm2.5	57.34	Forest fire
441	Wurster (NV)	C373c	inside	2018-11-13 06:00:00	6	Tue	unoccupied	clarity	pm2.5	53.21	Forest fire
442	Wurster (NV)	C373c	inside	2018-11-13 07:00:00	7	Tue	occupied	clarity	pm2.5	55.67	Forest fire
443	Wurster (NV)	C373c	inside	2018-11-13 08:00:00	8	Tue	occupied	clarity	pm2.5	59.38	Forest fire
444	Wurster (NV)	C373c	inside	2018-11-13 09:00:00	9	Tue	occupied	clarity	pm2.5	62.29	Forest fire
445	Wurster (NV)	C373c	inside	2018-11-13 10:00:00	10	Tue	occupied	clarity	pm2.5	64.42	Forest fire
446	Wurster (NV)	C373c	inside	2018-11-13 11:00:00	11	Tue	occupied	clarity	pm2.5	64.06	Forest fire
447	Wurster (NV)	C373c	inside	2018-11-13 12:00:00	12	Tue	occupied	clarity	pm2.5	61.44	Forest fire
448	Wurster (NV)	C373c	inside	2018-11-13 13:00:00	13	Tue	occupied	clarity	pm2.5	59.53	Forest fire
449	Wurster (NV)	C373c	inside	2018-11-13 14:00:00	14	Tue	occupied	clarity	pm2.5	61.49	Forest fire
450	Wurster (NV)	C373c	inside	2018-11-13 15:00:00	15	Tue	occupied	clarity	pm2.5	60.19	Forest fire
451	Wurster (NV)	C373c	inside	2018-11-13 16:00:00	16	Tue	occupied	clarity	pm2.5	56.96	Forest fire
452	Wurster (NV)	C373c	inside	2018-11-13 17:00:00	17	Tue	occupied	clarity	pm2.5	55.48	Forest fire
453	Wurster (NV)	C373c	inside	2018-11-13 18:00:00	18	Tue	occupied	clarity	pm2.5	49.65	Forest fire
454	Wurster (NV)	C373c	inside	2018-11-13 19:00:00	19	Tue	occupied	clarity	pm2.5	43.22	Forest fire
455	Wurster (NV)	C373c	inside	2018-11-13 20:00:00	20	Tue	unoccupied	clarity	pm2.5	42.34	Forest fire
456	Wurster (NV)	C373c	inside	2018-11-13 21:00:00	21	Tue	unoccupied	clarity	pm2.5	43.23	Forest fire
457	Wurster (NV)	C373c	inside	2018-11-13 22:00:00	22	Tue	unoccupied	clarity	pm2.5	37.53	Forest fire
458	Wurster (NV)	C373c	inside	2018-11-13 23:00:00	23	Tue	unoccupied	clarity	pm2.5	35.12	Forest fire
459	Wurster (NV)	C373c	inside	2018-11-14 00:00:00	0	Wed	unoccupied	clarity	pm2.5	34.24	Forest fire
460	Wurster (NV)	C373c	inside	2018-11-14 01:00:00	1	Wed	unoccupied	clarity	pm2.5	33.02	Forest fire
461	Wurster (NV)	C373c	inside	2018-11-14 02:00:00	2	Wed	unoccupied	clarity	pm2.5	32.32	Forest fire
462	Wurster (NV)	C373c	inside	2018-11-14 03:00:00	3	Wed	unoccupied	clarity	pm2.5	38.69	Forest fire
463	Wurster (NV)	C373c	inside	2018-11-14 04:00:00	4	Wed	unoccupied	clarity	pm2.5	47.54	Forest fire
464	Wurster (NV)	C373c	inside	2018-11-14 05:00:00	5	Wed	unoccupied	clarity	pm2.5	54.58	Forest fire
465	Wurster (NV)	C373c	inside	2018-11-14 06:00:00	6	Wed	unoccupied	clarity	pm2.5	58.4	Forest fire
466	Wurster (NV)	C373c	inside	2018-11-14 07:00:00	7	Wed	occupied	clarity	pm2.5	63.55	Forest fire
467	Wurster (NV)	C373c	inside	2018-11-14 08:00:00	8	Wed	occupied	clarity	pm2.5	67.11	Forest fire
468	Wurster (NV)	C373c	inside	2018-11-14 09:00:00	9	Wed	occupied	clarity	pm2.5	66.98	Forest fire
469	Wurster (NV)	C373c	inside	2018-11-14 10:00:00	10	Wed	occupied	clarity	pm2.5	73.25	Forest fire
470	Wurster (NV)	C373c	inside	2018-11-14 11:00:00	11	Wed	occupied	clarity	pm2.5	77.18	Forest fire
471	Wurster (NV)	C373c	inside	2018-11-14 12:00:00	12	Wed	occupied	clarity	pm2.5	97.1	Forest fire
472	Wurster (NV)	C373c	inside	2018-11-14 13:00:00	13	Wed	occupied	clarity	pm2.5	108.26	Forest fire
473	Wurster (NV)	C373c	inside	2018-11-14 14:00:00	14	Wed	occupied	clarity	pm2.5	115.53	Forest fire
474	Wurster (NV)	C373c	inside	2018-11-14 15:00:00	15	Wed	occupied	clarity	pm2.5	99.41	Forest fire
475	Wurster (NV)	C373c	inside	2018-11-14 16:00:00	16	Wed	occupied	clarity	pm2.5	102.63	Forest fire
476	Wurster (NV)	C373c	inside	2018-11-14 17:00:00	17	Wed	occupied	clarity	pm2.5	105.83	Forest fire
477	Wurster (NV)	C373c	inside	2018-11-14 18:00:00	18	Wed	occupied	clarity	pm2.5	141.05	Forest fire
478	Wurster (NV)	C373c	inside	2018-11-14 19:00:00	19	Wed	occupied	clarity	pm2.5	167.87	Forest fire
479	Wurster (NV)	C373c	inside	2018-11-14 20:00:00	20	Wed	unoccupied	clarity	pm2.5	155.48	Forest fire
480	Wurster (NV)	C373c	inside	2018-11-14 21:00:00	21	Wed	unoccupied	clarity	pm2.5	141.47	Forest fire
481	Wurster (NV)	C373c	inside	2018-11-14 22:00:00	22	Wed	unoccupied	clarity	pm2.5	127.81	Forest fire
482	Wurster (NV)	C373c	inside	2018-11-14 23:00:00	23	Wed	unoccupied	clarity	pm2.5	116.16	Forest fire
483	Wurster (NV)	C373c	inside	2018-11-15 00:00:00	0	Thu	unoccupied	clarity	pm2.5	107.3	Forest fire
484	Wurster (NV)	C373c	inside	2018-11-15 01:00:00	1	Thu	unoccupied	clarity	pm2.5	115.05	Forest fire
485	Wurster (NV)	C373c	inside	2018-11-15 02:00:00	2	Thu	unoccupied	clarity	pm2.5	97.04	Forest fire
486	Wurster (NV)	C373c	inside	2018-11-15 03:00:00	3	Thu	unoccupied	clarity	pm2.5	82.16	Forest fire
487	Wurster (NV)	C373c	inside	2018-11-15 04:00:00	4	Thu	unoccupied	clarity	pm2.5	69.11	Forest fire
488	Wurster (NV)	C373c	inside	2018-11-15 05:00:00	5	Thu	unoccupied	clarity	pm2.5	75.06	Forest fire
489	Wurster (NV)	C373c	inside	2018-11-15 06:00:00	6	Thu	unoccupied	clarity	pm2.5	83.24	Forest fire
490	Wurster (NV)	C373c	inside	2018-11-15 07:00:00	7	Thu	occupied	clarity	pm2.5	101.91	Forest fire
491	Wurster (NV)	C373c	inside	2018-11-15 08:00:00	8	Thu	occupied	clarity	pm2.5	138.78	Forest fire
492	Wurster (NV)	C373c	inside	2018-11-15 09:00:00	9	Thu	occupied	clarity	pm2.5	147.1	Forest fire
493	Wurster (NV)	C373c	inside	2018-11-15 10:00:00	10	Thu	occupied	clarity	pm2.5	137.05	Forest fire
494	Wurster (NV)	C373c	inside	2018-11-15 11:00:00	11	Thu	occupied	clarity	pm2.5	148.45	Forest fire
495	Wurster (NV)	C373c	inside	2018-11-15 12:00:00	12	Thu	occupied	clarity	pm2.5	170.44	Forest fire
496	Wurster (NV)	C373c	inside	2018-11-15 13:00:00	13	Thu	occupied	clarity	pm2.5	166.9	Forest fire
497	Wurster (NV)	C373c	inside	2018-11-15 14:00:00	14	Thu	occupied	clarity	pm2.5	186.65	Forest fire
498	Wurster (NV)	C373c	inside	2018-11-15 15:00:00	15	Thu	occupied	clarity	pm2.5	196.82	Forest fire
499	Wurster (NV)	C373c	inside	2018-11-15 16:00:00	16	Thu	occupied	clarity	pm2.5	203.28	Forest fire
500	Wurster (NV)	C373c	inside	2018-11-15 17:00:00	17	Thu	occupied	clarity	pm2.5	195.82	Forest fire
501	Wurster (NV)	C373c	inside	2018-11-15 18:00:00	18	Thu	occupied	clarity	pm2.5	136.14	Forest fire
502	Wurster (NV)	C373c	inside	2018-11-15 19:00:00	19	Thu	occupied	clarity	pm2.5	84.51	Forest fire
503	Wurster (NV)	C373c	inside	2018-11-15 20:00:00	20	Thu	unoccupied	clarity	pm2.5	62.28	Forest fire
504	Wurster (NV)	C373c	inside	2018-11-15 21:00:00	21	Thu	unoccupied	clarity	pm2.5	68.22	Forest fire
505	Wurster (NV)	C373c	inside	2018-11-15 22:00:00	22	Thu	unoccupied	clarity	pm2.5	87.32	Forest fire
506	Wurster (NV)	C373c	inside	2018-11-15 23:00:00	23	Thu	unoccupied	clarity	pm2.5	103.89	Forest fire
507	Wurster (NV)	C373c	inside	2018-11-16 00:00:00	0	Fri	unoccupied	clarity	pm2.5	100.26	Forest fire
508	Wurster (NV)	C373c	inside	2018-11-16 01:00:00	1	Fri	unoccupied	clarity	pm2.5	87.36	Forest fire
509	Wurster (NV)	C373c	inside	2018-11-16 02:00:00	2	Fri	unoccupied	clarity	pm2.5	73.97	Forest fire
510	Wurster (NV)	C373c	inside	2018-11-16 03:00:00	3	Fri	unoccupied	clarity	pm2.5	87.35	Forest fire
511	Wurster (NV)	C373c	inside	2018-11-16 04:00:00	4	Fri	unoccupied	clarity	pm2.5	95.29	Forest fire
512	Wurster (NV)	C373c	inside	2018-11-16 05:00:00	5	Fri	unoccupied	clarity	pm2.5	106.04	Forest fire
513	Wurster (NV)	C373c	inside	2018-11-16 06:00:00	6	Fri	unoccupied	clarity	pm2.5	114.55	Forest fire
514	Wurster (NV)	C373c	inside	2018-11-16 07:00:00	7	Fri	occupied	clarity	pm2.5	125.57	Forest fire
515	Wurster (NV)	C373c	inside	2018-11-16 08:00:00	8	Fri	occupied	clarity	pm2.5	133.46	Forest fire
516	Wurster (NV)	C373c	inside	2018-11-16 09:00:00	9	Fri	occupied	clarity	pm2.5	135.61	Forest fire
517	Wurster (NV)	C373c	inside	2018-11-16 10:00:00	10	Fri	occupied	clarity	pm2.5	147.8	Forest fire
518	Wurster (NV)	C373c	inside	2018-11-16 11:00:00	11	Fri	occupied	clarity	pm2.5	151.55	Forest fire
519	Wurster (NV)	C373c	inside	2018-11-16 12:00:00	12	Fri	occupied	clarity	pm2.5	149.83	Forest fire
520	Wurster (NV)	C373c	inside	2018-11-16 13:00:00	13	Fri	occupied	clarity	pm2.5	167.17	Forest fire
521	Wurster (NV)	C373c	inside	2018-11-16 14:00:00	14	Fri	occupied	clarity	pm2.5	188.3	Forest fire
522	Wurster (NV)	C373c	inside	2018-11-16 15:00:00	15	Fri	occupied	clarity	pm2.5	202.27	Forest fire
523	Wurster (NV)	C373c	inside	2018-11-16 16:00:00	16	Fri	occupied	clarity	pm2.5	191.9	Forest fire
524	Wurster (NV)	C373c	inside	2018-11-16 17:00:00	17	Fri	occupied	clarity	pm2.5	181.63	Forest fire
525	Wurster (NV)	C373c	inside	2018-11-16 18:00:00	18	Fri	occupied	clarity	pm2.5	161.98	Forest fire
526	Wurster (NV)	C373c	inside	2018-11-16 19:00:00	19	Fri	occupied	clarity	pm2.5	124.08	Forest fire
527	Wurster (NV)	C373c	inside	2018-11-16 20:00:00	20	Fri	unoccupied	clarity	pm2.5	124.44	Forest fire
528	Wurster (NV)	C373c	inside	2018-11-16 21:00:00	21	Fri	unoccupied	clarity	pm2.5	126.54	Forest fire
529	Wurster (NV)	C373c	inside	2018-11-16 22:00:00	22	Fri	unoccupied	clarity	pm2.5	126.66	Forest fire
530	Wurster (NV)	C373c	inside	2018-11-16 23:00:00	23	Fri	unoccupied	clarity	pm2.5	116.49	Forest fire
531	Wurster (NV)	C373c	inside	2018-11-17 00:00:00	0	Sat	unoccupied	clarity	pm2.5	146.55	Forest fire
532	Wurster (NV)	C373c	inside	2018-11-17 01:00:00	1	Sat	unoccupied	clarity	pm2.5	165.76	Forest fire
533	Wurster (NV)	C373c	inside	2018-11-17 02:00:00	2	Sat	unoccupied	clarity	pm2.5	165.46	Forest fire
534	Wurster (NV)	C373c	inside	2018-11-17 03:00:00	3	Sat	unoccupied	clarity	pm2.5	157.21	Forest fire
535	Wurster (NV)	C373c	inside	2018-11-17 04:00:00	4	Sat	unoccupied	clarity	pm2.5	147.33	Forest fire
536	Wurster (NV)	C373c	inside	2018-11-17 05:00:00	5	Sat	unoccupied	clarity	pm2.5	148.09	Forest fire
537	Wurster (NV)	C373c	inside	2018-11-17 06:00:00	6	Sat	unoccupied	clarity	pm2.5	143.35	Forest fire
538	Wurster (NV)	C373c	inside	2018-11-17 07:00:00	7	Sat	unoccupied	clarity	pm2.5	142.46	Forest fire
539	Wurster (NV)	C373c	inside	2018-11-17 08:00:00	8	Sat	unoccupied	clarity	pm2.5	148.12	Forest fire
540	Wurster (NV)	C373c	inside	2018-11-17 09:00:00	9	Sat	unoccupied	clarity	pm2.5	141.23	Forest fire
541	Wurster (NV)	C373c	inside	2018-11-17 10:00:00	10	Sat	unoccupied	clarity	pm2.5	112.42	Forest fire
542	Wurster (NV)	C373c	inside	2018-11-17 11:00:00	11	Sat	unoccupied	clarity	pm2.5	115.96	Forest fire
543	Wurster (NV)	C373c	inside	2018-11-17 12:00:00	12	Sat	unoccupied	clarity	pm2.5	124.39	Forest fire
544	Wurster (NV)	C373c	inside	2018-11-17 13:00:00	13	Sat	unoccupied	clarity	pm2.5	111.47	Forest fire
545	Wurster (NV)	C373c	inside	2018-11-17 14:00:00	14	Sat	unoccupied	clarity	pm2.5	90.47	Forest fire
546	Wurster (NV)	C373c	inside	2018-11-17 15:00:00	15	Sat	unoccupied	clarity	pm2.5	75.52	Forest fire
547	Wurster (NV)	C373c	inside	2018-11-17 16:00:00	16	Sat	unoccupied	clarity	pm2.5	65.03	Forest fire
548	Wurster (NV)	C373c	inside	2018-11-17 17:00:00	17	Sat	unoccupied	clarity	pm2.5	62.8	Forest fire
549	Wurster (NV)	C373c	inside	2018-11-17 18:00:00	18	Sat	unoccupied	clarity	pm2.5	62.38	Forest fire
550	Wurster (NV)	C373c	inside	2018-11-17 19:00:00	19	Sat	unoccupied	clarity	pm2.5	62.8	Forest fire
551	Wurster (NV)	C373c	inside	2018-11-17 20:00:00	20	Sat	unoccupied	clarity	pm2.5	65.12	Forest fire
552	Wurster (NV)	C373c	inside	2018-11-17 21:00:00	21	Sat	unoccupied	clarity	pm2.5	60.74	Forest fire
553	Wurster (NV)	C373c	inside	2018-11-17 22:00:00	22	Sat	unoccupied	clarity	pm2.5	59.24	Forest fire
554	Wurster (NV)	C373c	inside	2018-11-17 23:00:00	23	Sat	unoccupied	clarity	pm2.5	63.27	Forest fire
555	Wurster (NV)	C373c	inside	2018-11-18 00:00:00	0	Sun	unoccupied	clarity	pm2.5	65.51	Forest fire
556	Wurster (NV)	C373c	inside	2018-11-18 01:00:00	1	Sun	unoccupied	clarity	pm2.5	66.99	Forest fire
557	Wurster (NV)	C373c	inside	2018-11-18 02:00:00	2	Sun	unoccupied	clarity	pm2.5	65.18	Forest fire
558	Wurster (NV)	C373c	inside	2018-11-18 03:00:00	3	Sun	unoccupied	clarity	pm2.5	60.01	Forest fire
559	Wurster (NV)	C373c	inside	2018-11-18 04:00:00	4	Sun	unoccupied	clarity	pm2.5	57.28	Forest fire
560	Wurster (NV)	C373c	inside	2018-11-18 05:00:00	5	Sun	unoccupied	clarity	pm2.5	56.61	Forest fire
561	Wurster (NV)	C373c	inside	2018-11-18 06:00:00	6	Sun	unoccupied	clarity	pm2.5	54.7	Forest fire
562	Wurster (NV)	C373c	inside	2018-11-18 07:00:00	7	Sun	unoccupied	clarity	pm2.5	52.56	Forest fire
563	Wurster (NV)	C373c	inside	2018-11-18 08:00:00	8	Sun	unoccupied	clarity	pm2.5	53.89	Forest fire
564	Wurster (NV)	C373c	inside	2018-11-18 09:00:00	9	Sun	unoccupied	clarity	pm2.5	49.25	Forest fire
565	Wurster (NV)	C373c	inside	2018-11-18 10:00:00	10	Sun	unoccupied	clarity	pm2.5	46.47	Forest fire
566	Wurster (NV)	C373c	inside	2018-11-18 11:00:00	11	Sun	unoccupied	clarity	pm2.5	48.88	Forest fire
567	Wurster (NV)	C373c	inside	2018-11-18 12:00:00	12	Sun	unoccupied	clarity	pm2.5	52.02	Forest fire
568	Wurster (NV)	C373c	inside	2018-11-18 13:00:00	13	Sun	unoccupied	clarity	pm2.5	52.12	Forest fire
569	Wurster (NV)	C373c	inside	2018-11-18 14:00:00	14	Sun	unoccupied	clarity	pm2.5	52.86	Forest fire
570	Wurster (NV)	C373c	inside	2018-11-18 15:00:00	15	Sun	unoccupied	clarity	pm2.5	55.75	Forest fire
571	Wurster (NV)	C373c	inside	2018-11-18 16:00:00	16	Sun	unoccupied	clarity	pm2.5	56.55	Forest fire
572	Wurster (NV)	C373c	inside	2018-11-18 17:00:00	17	Sun	unoccupied	clarity	pm2.5	58.31	Forest fire
573	Wurster (NV)	C373c	inside	2018-11-18 18:00:00	18	Sun	unoccupied	clarity	pm2.5	66.51	Forest fire
574	Wurster (NV)	C373c	inside	2018-11-18 19:00:00	19	Sun	unoccupied	clarity	pm2.5	66.71	Forest fire
575	Wurster (NV)	C373c	inside	2018-11-18 20:00:00	20	Sun	unoccupied	clarity	pm2.5	63.59	Forest fire
576	Wurster (NV)	C373c	inside	2018-11-18 21:00:00	21	Sun	unoccupied	clarity	pm2.5	72.44	Forest fire
577	Wurster (NV)	C373c	inside	2018-11-18 22:00:00	22	Sun	unoccupied	clarity	pm2.5	62.4	Forest fire
578	Wurster (NV)	C373c	inside	2018-11-18 23:00:00	23	Sun	unoccupied	clarity	pm2.5	60.09	Forest fire
579	Wurster (NV)	C373c	inside	2018-11-19 00:00:00	0	Mon	unoccupied	clarity	pm2.5	62.48	Forest fire
580	Wurster (NV)	C373c	inside	2018-11-19 01:00:00	1	Mon	unoccupied	clarity	pm2.5	61.79	Forest fire
581	Wurster (NV)	C373c	inside	2018-11-19 02:00:00	2	Mon	unoccupied	clarity	pm2.5	62.13	Forest fire
582	Wurster (NV)	C373c	inside	2018-11-19 03:00:00	3	Mon	unoccupied	clarity	pm2.5	60.73	Forest fire
583	Wurster (NV)	C373c	inside	2018-11-19 04:00:00	4	Mon	unoccupied	clarity	pm2.5	62.11	Forest fire
584	Wurster (NV)	C373c	inside	2018-11-19 05:00:00	5	Mon	unoccupied	clarity	pm2.5	62.61	Forest fire
585	Wurster (NV)	C373c	inside	2018-11-19 06:00:00	6	Mon	unoccupied	clarity	pm2.5	61.33	Forest fire
586	Wurster (NV)	C373c	inside	2018-11-19 07:00:00	7	Mon	occupied	clarity	pm2.5	67.58	Forest fire
587	Wurster (NV)	C373c	inside	2018-11-19 08:00:00	8	Mon	occupied	clarity	pm2.5	83.16	Forest fire
588	Wurster (NV)	C373c	inside	2018-11-19 09:00:00	9	Mon	occupied	clarity	pm2.5	96.37	Forest fire
589	Wurster (NV)	C373c	inside	2018-11-19 10:00:00	10	Mon	occupied	clarity	pm2.5	98.13	Forest fire
590	Wurster (NV)	C373c	inside	2018-11-19 11:00:00	11	Mon	occupied	clarity	pm2.5	93.2	Forest fire
591	Wurster (NV)	C373c	inside	2018-11-19 12:00:00	12	Mon	occupied	clarity	pm2.5	83.35	Forest fire
592	Wurster (NV)	C373c	inside	2018-11-19 13:00:00	13	Mon	occupied	clarity	pm2.5	75.41	Forest fire
593	Wurster (NV)	C373c	inside	2018-11-19 14:00:00	14	Mon	occupied	clarity	pm2.5	69.44	Forest fire
594	Wurster (NV)	C373c	inside	2018-11-19 15:00:00	15	Mon	occupied	clarity	pm2.5	69.3	Forest fire
595	Wurster (NV)	C373c	inside	2018-11-19 16:00:00	16	Mon	occupied	clarity	pm2.5	65.96	Forest fire
596	Wurster (NV)	C373c	inside	2018-11-19 17:00:00	17	Mon	occupied	clarity	pm2.5	67.82	Forest fire
597	Wurster (NV)	C373c	inside	2018-11-19 18:00:00	18	Mon	occupied	clarity	pm2.5	61.75	Forest fire
598	Wurster (NV)	C373c	inside	2018-11-19 19:00:00	19	Mon	occupied	clarity	pm2.5	48.11	Forest fire
599	Wurster (NV)	C373c	inside	2018-11-19 20:00:00	20	Mon	unoccupied	clarity	pm2.5	40.21	Forest fire
600	Wurster (NV)	C373c	inside	2018-11-19 21:00:00	21	Mon	unoccupied	clarity	pm2.5	37.32	Forest fire
601	Wurster (NV)	C373c	inside	2018-11-19 22:00:00	22	Mon	unoccupied	clarity	pm2.5	33.5	Forest fire
602	Wurster (NV)	C373c	inside	2018-11-19 23:00:00	23	Mon	unoccupied	clarity	pm2.5	41.16	Forest fire
603	Wurster (NV)	C373c	inside	2018-11-20 00:00:00	0	Tue	unoccupied	clarity	pm2.5	48.11	Forest fire
604	Wurster (NV)	C373c	inside	2018-11-20 01:00:00	1	Tue	unoccupied	clarity	pm2.5	56.75	Forest fire
605	Wurster (NV)	C373c	inside	2018-11-20 02:00:00	2	Tue	unoccupied	clarity	pm2.5	63.63	Forest fire
606	Wurster (NV)	C373c	inside	2018-11-20 03:00:00	3	Tue	unoccupied	clarity	pm2.5	55.98	Forest fire
607	Wurster (NV)	C373c	inside	2018-11-20 04:00:00	4	Tue	unoccupied	clarity	pm2.5	53.29	Forest fire
608	Wurster (NV)	C373c	inside	2018-11-20 05:00:00	5	Tue	unoccupied	clarity	pm2.5	53.13	Forest fire
609	Wurster (NV)	C373c	inside	2018-11-20 06:00:00	6	Tue	unoccupied	clarity	pm2.5	57.75	Forest fire
610	Wurster (NV)	C373c	inside	2018-11-20 07:00:00	7	Tue	occupied	clarity	pm2.5	60.16	Forest fire
611	Wurster (NV)	C373c	inside	2018-11-20 08:00:00	8	Tue	occupied	clarity	pm2.5	60.33	Forest fire
612	Wurster (NV)	C373c	inside	2018-11-20 09:00:00	9	Tue	occupied	clarity	pm2.5	63.47	Forest fire
613	Wurster (NV)	C373c	inside	2018-11-20 10:00:00	10	Tue	occupied	clarity	pm2.5	56.78	Forest fire
614	Wurster (NV)	C373c	inside	2018-11-20 11:00:00	11	Tue	occupied	clarity	pm2.5	47.97	Forest fire
615	Wurster (NV)	C373c	inside	2018-11-20 12:00:00	12	Tue	occupied	clarity	pm2.5	42.92	Forest fire
616	Wurster (NV)	C373c	inside	2018-11-20 13:00:00	13	Tue	occupied	clarity	pm2.5	41.33	Forest fire
617	Wurster (NV)	C373c	inside	2018-11-20 14:00:00	14	Tue	occupied	clarity	pm2.5	26.35	Forest fire
618	Wurster (NV)	C373c	inside	2018-11-20 15:00:00	15	Tue	occupied	clarity	pm2.5	28.53	Forest fire
619	Wurster (NV)	C373c	inside	2018-11-20 16:00:00	16	Tue	occupied	clarity	pm2.5	19.52	Forest fire
620	Wurster (NV)	C373c	inside	2018-11-20 17:00:00	17	Tue	occupied	clarity	pm2.5	17.03	Forest fire
621	Wurster (NV)	C373c	inside	2018-11-20 18:00:00	18	Tue	occupied	clarity	pm2.5	19.38	Forest fire
622	Wurster (NV)	C373c	inside	2018-11-20 19:00:00	19	Tue	occupied	clarity	pm2.5	34.11	Forest fire
623	Wurster (NV)	C373c	inside	2018-11-20 20:00:00	20	Tue	unoccupied	clarity	pm2.5	37.84	Forest fire
624	Wurster (NV)	C373c	inside	2018-11-20 21:00:00	21	Tue	unoccupied	clarity	pm2.5	33.58	Forest fire
625	Wurster (NV)	C373c	inside	2018-11-20 22:00:00	22	Tue	unoccupied	clarity	pm2.5	28.11	Forest fire
626	Wurster (NV)	C373c	inside	2018-11-20 23:00:00	23	Tue	unoccupied	clarity	pm2.5	23.58	Forest fire
627	Wurster (NV)	C373c	inside	2018-11-21 00:00:00	0	Wed	unoccupied	clarity	pm2.5	25.47	Forest fire
628	Wurster (NV)	C373c	inside	2018-11-21 01:00:00	1	Wed	unoccupied	clarity	pm2.5	22.88	Forest fire
629	Wurster (NV)	C373c	inside	2018-11-21 02:00:00	2	Wed	unoccupied	clarity	pm2.5	29.88	Forest fire
630	Wurster (NV)	C373c	inside	2018-11-21 03:00:00	3	Wed	unoccupied	clarity	pm2.5	32.26	Forest fire
631	Wurster (NV)	C373c	inside	2018-11-21 04:00:00	4	Wed	unoccupied	clarity	pm2.5	16.83	Forest fire
632	Wurster (NV)	C373c	inside	2018-11-21 05:00:00	5	Wed	unoccupied	clarity	pm2.5	9.45	Forest fire
633	Wurster (NV)	C373c	inside	2018-11-21 06:00:00	6	Wed	unoccupied	clarity	pm2.5	4.95	Forest fire
634	Wurster (NV)	C373c	inside	2018-11-21 07:00:00	7	Wed	occupied	clarity	pm2.5	3.1	Forest fire
635	Wurster (NV)	C373c	inside	2018-11-21 08:00:00	8	Wed	occupied	clarity	pm2.5	2.15	Forest fire
636	Wurster (NV)	C373c	inside	2018-11-21 09:00:00	9	Wed	occupied	clarity	pm2.5	1.69	Forest fire
637	Wurster (NV)	C373c	inside	2018-11-21 10:00:00	10	Wed	occupied	clarity	pm2.5	1.87	Forest fire
638	Wurster (NV)	C373c	inside	2018-11-21 11:00:00	11	Wed	occupied	clarity	pm2.5	2.19	Forest fire
639	Wurster (NV)	C373c	inside	2018-11-21 12:00:00	12	Wed	occupied	clarity	pm2.5	2.26	Forest fire
640	Wurster (NV)	C373c	inside	2018-11-21 13:00:00	13	Wed	occupied	clarity	pm2.5	1.71	Forest fire
641	Wurster (NV)	C373c	inside	2018-11-21 14:00:00	14	Wed	occupied	clarity	pm2.5	0.72	Forest fire
642	Wurster (NV)	C373c	inside	2018-11-21 15:00:00	15	Wed	occupied	clarity	pm2.5	0.27	Forest fire
643	Wurster (NV)	C373c	inside	2018-11-21 16:00:00	16	Wed	occupied	clarity	pm2.5	0.33	Forest fire
644	Wurster (NV)	C373c	inside	2018-11-21 17:00:00	17	Wed	occupied	clarity	pm2.5	0.06	Forest fire
645	Wurster (NV)	C373c	inside	2018-11-21 18:00:00	18	Wed	occupied	clarity	pm2.5	1.54	Forest fire
646	Wurster (NV)	C373c	inside	2018-11-21 19:00:00	19	Wed	occupied	clarity	pm2.5	2.73	Forest fire
647	Wurster (NV)	C373c	inside	2018-11-21 20:00:00	20	Wed	unoccupied	clarity	pm2.5	1.84	Forest fire
648	Wurster (NV)	C373c	inside	2018-11-21 21:00:00	21	Wed	unoccupied	clarity	pm2.5	1.6	Forest fire
649	Wurster (NV)	C373c	inside	2018-11-21 22:00:00	22	Wed	unoccupied	clarity	pm2.5	1.36	Forest fire
650	Wurster (NV)	C373c	inside	2018-11-21 23:00:00	23	Wed	unoccupied	clarity	pm2.5	1.75	Forest fire
651	Wurster (NV)	C373c	inside	2018-11-22 00:00:00	0	Thu	unoccupied	clarity	pm2.5	0.92	Typical
652	Wurster (NV)	C373c	inside	2018-11-22 01:00:00	1	Thu	unoccupied	clarity	pm2.5	0.71	Typical
653	Wurster (NV)	C373c	inside	2018-11-22 02:00:00	2	Thu	unoccupied	clarity	pm2.5	0.56	Typical
654	Wurster (NV)	C373c	inside	2018-11-22 03:00:00	3	Thu	unoccupied	clarity	pm2.5	0.59	Typical
655	Wurster (NV)	C373c	inside	2018-11-22 04:00:00	4	Thu	unoccupied	clarity	pm2.5	0.08	Typical
656	Wurster (NV)	C373c	inside	2018-11-22 05:00:00	5	Thu	unoccupied	clarity	pm2.5	0.23	Typical
657	Wurster (NV)	C373c	inside	2018-11-22 06:00:00	6	Thu	unoccupied	clarity	pm2.5	0.12	Typical
658	Wurster (NV)	C373c	inside	2018-11-22 07:00:00	7	Thu	occupied	clarity	pm2.5	0.02	Typical
659	Wurster (NV)	C373c	inside	2018-11-22 08:00:00	8	Thu	occupied	clarity	pm2.5	0.08	Typical
660	Wurster (NV)	C373c	inside	2018-11-22 09:00:00	9	Thu	occupied	clarity	pm2.5	0	Typical
661	Wurster (NV)	C373c	inside	2018-11-22 10:00:00	10	Thu	occupied	clarity	pm2.5	0	Typical
662	Wurster (NV)	C373c	inside	2018-11-22 11:00:00	11	Thu	occupied	clarity	pm2.5	0	Typical
663	Wurster (NV)	C373c	inside	2018-11-22 12:00:00	12	Thu	occupied	clarity	pm2.5	0	Typical
664	Wurster (NV)	C373c	inside	2018-11-22 13:00:00	13	Thu	occupied	clarity	pm2.5	0	Typical
665	Wurster (NV)	C373c	inside	2018-11-22 14:00:00	14	Thu	occupied	clarity	pm2.5	0	Typical
666	Wurster (NV)	C373c	inside	2018-11-22 15:00:00	15	Thu	occupied	clarity	pm2.5	0	Typical
667	Wurster (NV)	C373c	inside	2018-11-22 16:00:00	16	Thu	occupied	clarity	pm2.5	0	Typical
668	Wurster (NV)	C373c	inside	2018-11-22 17:00:00	17	Thu	occupied	clarity	pm2.5	0	Typical
669	Wurster (NV)	C373c	inside	2018-11-22 18:00:00	18	Thu	occupied	clarity	pm2.5	0.02	Typical
670	Wurster (NV)	C373c	inside	2018-11-22 19:00:00	19	Thu	occupied	clarity	pm2.5	0.17	Typical
671	Wurster (NV)	C373c	inside	2018-11-22 20:00:00	20	Thu	unoccupied	clarity	pm2.5	0.02	Typical
672	Wurster (NV)	C373c	inside	2018-11-22 21:00:00	21	Thu	unoccupied	clarity	pm2.5	0.06	Typical
673	Wurster (NV)	C373c	inside	2018-11-22 22:00:00	22	Thu	unoccupied	clarity	pm2.5	0	Typical
674	Wurster (NV)	C373c	inside	2018-11-22 23:00:00	23	Thu	unoccupied	clarity	pm2.5	0	Typical
675	Wurster (NV)	C373c	inside	2018-11-23 00:00:00	0	Fri	unoccupied	clarity	pm2.5	0	Typical
676	Wurster (NV)	C373c	inside	2018-11-23 01:00:00	1	Fri	unoccupied	clarity	pm2.5	0	Typical
677	Wurster (NV)	C373c	inside	2018-11-23 02:00:00	2	Fri	unoccupied	clarity	pm2.5	0.18	Typical
678	Wurster (NV)	C373c	inside	2018-11-23 03:00:00	3	Fri	unoccupied	clarity	pm2.5	0.87	Typical
679	Wurster (NV)	C373c	inside	2018-11-23 04:00:00	4	Fri	unoccupied	clarity	pm2.5	1.77	Typical
680	Wurster (NV)	C373c	inside	2018-11-23 05:00:00	5	Fri	unoccupied	clarity	pm2.5	1.19	Typical
681	Wurster (NV)	C373c	inside	2018-11-23 06:00:00	6	Fri	unoccupied	clarity	pm2.5	0.18	Typical
682	Wurster (NV)	C373c	inside	2018-11-23 07:00:00	7	Fri	occupied	clarity	pm2.5	1.19	Typical
683	Wurster (NV)	C373c	inside	2018-11-23 08:00:00	8	Fri	occupied	clarity	pm2.5	0.59	Typical
684	Wurster (NV)	C373c	inside	2018-11-23 09:00:00	9	Fri	occupied	clarity	pm2.5	0.08	Typical
685	Wurster (NV)	C373c	inside	2018-11-23 10:00:00	10	Fri	occupied	clarity	pm2.5	0.08	Typical
686	Wurster (NV)	C373c	inside	2018-11-23 11:00:00	11	Fri	occupied	clarity	pm2.5	0.12	Typical
687	Wurster (NV)	C373c	inside	2018-11-23 12:00:00	12	Fri	occupied	clarity	pm2.5	0.79	Typical
688	Wurster (NV)	C373c	inside	2018-11-23 13:00:00	13	Fri	occupied	clarity	pm2.5	0.73	Typical
689	Wurster (NV)	C373c	inside	2018-11-23 14:00:00	14	Fri	occupied	clarity	pm2.5	1.26	Typical
690	Wurster (NV)	C373c	inside	2018-11-23 15:00:00	15	Fri	occupied	clarity	pm2.5	1.27	Typical
691	Wurster (NV)	C373c	inside	2018-11-23 16:00:00	16	Fri	occupied	clarity	pm2.5	1.18	Typical
692	Wurster (NV)	C373c	inside	2018-11-23 17:00:00	17	Fri	occupied	clarity	pm2.5	0.81	Typical
693	Wurster (NV)	C373c	inside	2018-11-23 18:00:00	18	Fri	occupied	clarity	pm2.5	1.79	Typical
694	Wurster (NV)	C373c	inside	2018-11-23 19:00:00	19	Fri	occupied	clarity	pm2.5	1.74	Typical
695	Wurster (NV)	C373c	inside	2018-11-23 20:00:00	20	Fri	unoccupied	clarity	pm2.5	2.69	Typical
696	Wurster (NV)	C373c	inside	2018-11-23 21:00:00	21	Fri	unoccupied	clarity	pm2.5	3.58	Typical
697	Wurster (NV)	C373c	inside	2018-11-23 22:00:00	22	Fri	unoccupied	clarity	pm2.5	3.26	Typical
698	Wurster (NV)	C373c	inside	2018-11-23 23:00:00	23	Fri	unoccupied	clarity	pm2.5	2.82	Typical
699	Wurster (NV)	C373c	inside	2018-11-24 00:00:00	0	Sat	unoccupied	clarity	pm2.5	2.78	Typical
700	Wurster (NV)	C373c	inside	2018-11-24 01:00:00	1	Sat	unoccupied	clarity	pm2.5	2.43	Typical
701	Wurster (NV)	C373c	inside	2018-11-24 02:00:00	2	Sat	unoccupied	clarity	pm2.5	1.99	Typical
702	Wurster (NV)	C373c	inside	2018-11-24 03:00:00	3	Sat	unoccupied	clarity	pm2.5	0.84	Typical
703	Wurster (NV)	C373c	inside	2018-11-24 04:00:00	4	Sat	unoccupied	clarity	pm2.5	0.02	Typical
704	Wurster (NV)	C373c	inside	2018-11-24 05:00:00	5	Sat	unoccupied	clarity	pm2.5	0	Typical
705	Wurster (NV)	C373c	inside	2018-11-24 06:00:00	6	Sat	unoccupied	clarity	pm2.5	0	Typical
706	Wurster (NV)	C373c	inside	2018-11-24 07:00:00	7	Sat	unoccupied	clarity	pm2.5	0.08	Typical
707	Wurster (NV)	C373c	inside	2018-11-24 08:00:00	8	Sat	unoccupied	clarity	pm2.5	0.19	Typical
708	Wurster (NV)	C373c	inside	2018-11-24 09:00:00	9	Sat	unoccupied	clarity	pm2.5	1	Typical
709	Wurster (NV)	C373c	inside	2018-11-24 10:00:00	10	Sat	unoccupied	clarity	pm2.5	0.33	Typical
710	Wurster (NV)	C373c	inside	2018-11-24 11:00:00	11	Sat	unoccupied	clarity	pm2.5	0.08	Typical
711	Wurster (NV)	C373c	inside	2018-11-24 12:00:00	12	Sat	unoccupied	clarity	pm2.5	0	Typical
712	Wurster (NV)	C373c	inside	2018-11-24 13:00:00	13	Sat	unoccupied	clarity	pm2.5	0.5	Typical
713	Wurster (NV)	C373c	inside	2018-11-24 14:00:00	14	Sat	unoccupied	clarity	pm2.5	0.82	Typical
714	Wurster (NV)	C373c	inside	2018-11-24 15:00:00	15	Sat	unoccupied	clarity	pm2.5	0.59	Typical
715	Wurster (NV)	C373c	inside	2018-11-24 16:00:00	16	Sat	unoccupied	clarity	pm2.5	0.69	Typical
716	Wurster (NV)	C373c	inside	2018-11-24 17:00:00	17	Sat	unoccupied	clarity	pm2.5	0.87	Typical
717	Wurster (NV)	C373c	inside	2018-11-24 18:00:00	18	Sat	unoccupied	clarity	pm2.5	2.26	Typical
718	Wurster (NV)	C373c	inside	2018-11-24 19:00:00	19	Sat	unoccupied	clarity	pm2.5	2.25	Typical
719	Wurster (NV)	C373c	inside	2018-11-24 20:00:00	20	Sat	unoccupied	clarity	pm2.5	0.84	Typical
720	Wurster (NV)	C373c	inside	2018-11-24 21:00:00	21	Sat	unoccupied	clarity	pm2.5	0.71	Typical
721	Wurster (NV)	C373c	inside	2018-11-24 22:00:00	22	Sat	unoccupied	clarity	pm2.5	0.41	Typical
722	Wurster (NV)	C373c	inside	2018-11-24 23:00:00	23	Sat	unoccupied	clarity	pm2.5	0.46	Typical
723	Wurster (NV)	C373c	inside	2018-11-25 00:00:00	0	Sun	unoccupied	clarity	pm2.5	0.59	Typical
724	Wurster (NV)	C373c	inside	2018-11-25 01:00:00	1	Sun	unoccupied	clarity	pm2.5	0.58	Typical
725	Wurster (NV)	C373c	inside	2018-11-25 02:00:00	2	Sun	unoccupied	clarity	pm2.5	0.51	Typical
726	Wurster (NV)	C373c	inside	2018-11-25 03:00:00	3	Sun	unoccupied	clarity	pm2.5	0.6	Typical
727	Wurster (NV)	C373c	inside	2018-11-25 04:00:00	4	Sun	unoccupied	clarity	pm2.5	0.28	Typical
728	Wurster (NV)	C373c	inside	2018-11-25 05:00:00	5	Sun	unoccupied	clarity	pm2.5	0.02	Typical
729	Wurster (NV)	C373c	inside	2018-11-25 06:00:00	6	Sun	unoccupied	clarity	pm2.5	0.12	Typical
730	Wurster (NV)	C373c	inside	2018-11-25 07:00:00	7	Sun	unoccupied	clarity	pm2.5	0.18	Typical
731	Wurster (NV)	C373c	inside	2018-11-25 08:00:00	8	Sun	unoccupied	clarity	pm2.5	0.73	Typical
732	Wurster (NV)	C373c	inside	2018-11-25 09:00:00	9	Sun	unoccupied	clarity	pm2.5	4.92	Typical
733	Wurster (NV)	C373c	inside	2018-11-25 10:00:00	10	Sun	unoccupied	clarity	pm2.5	6.31	Typical
734	Wurster (NV)	C373c	inside	2018-11-25 11:00:00	11	Sun	unoccupied	clarity	pm2.5	7.82	Typical
735	Wurster (NV)	C373c	inside	2018-11-25 12:00:00	12	Sun	unoccupied	clarity	pm2.5	10.81	Typical
736	Wurster (NV)	C373c	inside	2018-11-25 13:00:00	13	Sun	unoccupied	clarity	pm2.5	10.19	Typical
737	Wurster (NV)	C373c	inside	2018-11-25 14:00:00	14	Sun	unoccupied	clarity	pm2.5	9.36	Typical
738	Wurster (NV)	C373c	inside	2018-11-25 15:00:00	15	Sun	unoccupied	clarity	pm2.5	3.33	Typical
739	Wurster (NV)	C373c	inside	2018-11-25 16:00:00	16	Sun	unoccupied	clarity	pm2.5	3.41	Typical
740	Wurster (NV)	C373c	inside	2018-11-25 17:00:00	17	Sun	unoccupied	clarity	pm2.5	3.77	Typical
741	Wurster (NV)	C373c	inside	2018-11-25 18:00:00	18	Sun	unoccupied	clarity	pm2.5	2.23	Typical
742	Wurster (NV)	C373c	inside	2018-11-25 19:00:00	19	Sun	unoccupied	clarity	pm2.5	0.41	Typical
743	Wurster (NV)	C373c	inside	2018-11-25 20:00:00	20	Sun	unoccupied	clarity	pm2.5	0.29	Typical
744	Wurster (NV)	C373c	inside	2018-11-25 21:00:00	21	Sun	unoccupied	clarity	pm2.5	0.43	Typical
745	Wurster (NV)	C373c	inside	2018-11-25 22:00:00	22	Sun	unoccupied	clarity	pm2.5	0.23	Typical
746	Wurster (NV)	C373c	inside	2018-11-25 23:00:00	23	Sun	unoccupied	clarity	pm2.5	0.41	Typical
747	Wurster (NV)	C373c	inside	2018-11-26 00:00:00	0	Mon	unoccupied	clarity	pm2.5	0.26	Typical
748	Wurster (NV)	C373c	inside	2018-11-26 01:00:00	1	Mon	unoccupied	clarity	pm2.5	0.23	Typical
749	Wurster (NV)	C373c	inside	2018-11-26 02:00:00	2	Mon	unoccupied	clarity	pm2.5	0.41	Typical
750	Wurster (NV)	C373c	inside	2018-11-26 03:00:00	3	Mon	unoccupied	clarity	pm2.5	0.42	Typical
751	Wurster (NV)	C373c	inside	2018-11-26 04:00:00	4	Mon	unoccupied	clarity	pm2.5	0.41	Typical
752	Wurster (NV)	C373c	inside	2018-11-26 05:00:00	5	Mon	unoccupied	clarity	pm2.5	0.33	Typical
753	Wurster (NV)	C373c	inside	2018-11-26 06:00:00	6	Mon	unoccupied	clarity	pm2.5	0.74	Typical
754	Wurster (NV)	C373c	inside	2018-11-26 07:00:00	7	Mon	occupied	clarity	pm2.5	0.94	Typical
755	Wurster (NV)	C373c	inside	2018-11-26 08:00:00	8	Mon	occupied	clarity	pm2.5	2.12	Typical
756	Wurster (NV)	C373c	inside	2018-11-26 09:00:00	9	Mon	occupied	clarity	pm2.5	4.98	Typical
757	Wurster (NV)	C373c	inside	2018-11-26 10:00:00	10	Mon	occupied	clarity	pm2.5	7.34	Typical
758	Wurster (NV)	C373c	inside	2018-11-26 11:00:00	11	Mon	occupied	clarity	pm2.5	6.69	Typical
759	Wurster (NV)	C373c	inside	2018-11-26 12:00:00	12	Mon	occupied	clarity	pm2.5	6.26	Typical
760	Wurster (NV)	C373c	inside	2018-11-26 13:00:00	13	Mon	occupied	clarity	pm2.5	5.35	Typical
761	Wurster (NV)	C373c	inside	2018-11-26 14:00:00	14	Mon	occupied	clarity	pm2.5	5.23	Typical
762	Wurster (NV)	C373c	inside	2018-11-26 15:00:00	15	Mon	occupied	clarity	pm2.5	5.1	Typical
763	Wurster (NV)	C373c	inside	2018-11-26 16:00:00	16	Mon	occupied	clarity	pm2.5	5.67	Typical
764	Wurster (NV)	C373c	inside	2018-11-26 17:00:00	17	Mon	occupied	clarity	pm2.5	5.41	Typical
765	Wurster (NV)	C373c	inside	2018-11-26 18:00:00	18	Mon	occupied	clarity	pm2.5	4.98	Typical
766	Wurster (NV)	C373c	inside	2018-11-26 19:00:00	19	Mon	occupied	clarity	pm2.5	4.71	Typical
767	Wurster (NV)	C373c	inside	2018-11-26 20:00:00	20	Mon	unoccupied	clarity	pm2.5	6.37	Typical
768	Wurster (NV)	C373c	inside	2018-11-26 21:00:00	21	Mon	unoccupied	clarity	pm2.5	4.59	Typical
769	Wurster (NV)	C373c	inside	2018-11-26 22:00:00	22	Mon	unoccupied	clarity	pm2.5	3.75	Typical
770	Wurster (NV)	C373c	inside	2018-11-26 23:00:00	23	Mon	unoccupied	clarity	pm2.5	3.8	Typical
771	Wurster (NV)	C373c	inside	2018-11-27 00:00:00	0	Tue	unoccupied	clarity	pm2.5	3.58	Typical
772	Wurster (NV)	C373c	inside	2018-11-27 01:00:00	1	Tue	unoccupied	clarity	pm2.5	5.18	Typical
773	Wurster (NV)	C373c	inside	2018-11-27 02:00:00	2	Tue	unoccupied	clarity	pm2.5	4.97	Typical
774	Wurster (NV)	C373c	inside	2018-11-27 03:00:00	3	Tue	unoccupied	clarity	pm2.5	3	Typical
775	Wurster (NV)	C373c	inside	2018-11-27 04:00:00	4	Tue	unoccupied	clarity	pm2.5	3.67	Typical
776	Wurster (NV)	C373c	inside	2018-11-27 05:00:00	5	Tue	unoccupied	clarity	pm2.5	3.95	Typical
777	Wurster (NV)	C373c	inside	2018-11-27 06:00:00	6	Tue	unoccupied	clarity	pm2.5	4.42	Typical
778	Wurster (NV)	C373c	inside	2018-11-27 07:00:00	7	Tue	occupied	clarity	pm2.5	3.93	Typical
779	Wurster (NV)	C373c	inside	2018-11-27 08:00:00	8	Tue	occupied	clarity	pm2.5	7	Typical
780	Wurster (NV)	C373c	inside	2018-11-27 09:00:00	9	Tue	occupied	clarity	pm2.5	5.25	Typical
781	Wurster (NV)	C373c	inside	2018-11-27 10:00:00	10	Tue	occupied	clarity	pm2.5	4.22	Typical
782	Wurster (NV)	C373c	inside	2018-11-27 11:00:00	11	Tue	occupied	clarity	pm2.5	2.97	Typical
783	Wurster (NV)	C373c	inside	2018-11-27 12:00:00	12	Tue	occupied	clarity	pm2.5	5.16	Typical
784	Wurster (NV)	C373c	inside	2018-11-27 13:00:00	13	Tue	occupied	clarity	pm2.5	6	Typical
785	Wurster (NV)	C373c	inside	2018-11-27 14:00:00	14	Tue	occupied	clarity	pm2.5	8.62	Typical
786	Wurster (NV)	C373c	inside	2018-11-27 15:00:00	15	Tue	occupied	clarity	pm2.5	8.08	Typical
787	Wurster (NV)	C373c	inside	2018-11-27 16:00:00	16	Tue	occupied	clarity	pm2.5	7	Typical
788	Wurster (NV)	C373c	inside	2018-11-27 17:00:00	17	Tue	occupied	clarity	pm2.5	4.9	Typical
789	Wurster (NV)	C373c	inside	2018-11-27 18:00:00	18	Tue	occupied	clarity	pm2.5	6.34	Typical
790	Wurster (NV)	C373c	inside	2018-11-27 19:00:00	19	Tue	occupied	clarity	pm2.5	4.94	Typical
791	Wurster (NV)	C373c	inside	2018-11-27 20:00:00	20	Tue	unoccupied	clarity	pm2.5	5.31	Typical
792	Wurster (NV)	C373c	inside	2018-11-27 21:00:00	21	Tue	unoccupied	clarity	pm2.5	6.56	Typical
793	Wurster (NV)	C373c	inside	2018-11-27 22:00:00	22	Tue	unoccupied	clarity	pm2.5	3.36	Typical
794	Wurster (NV)	C373c	inside	2018-11-27 23:00:00	23	Tue	unoccupied	clarity	pm2.5	2.12	Typical
795	Wurster (NV)	C373c	inside	2018-11-28 00:00:00	0	Wed	unoccupied	clarity	pm2.5	1.06	Typical
796	Wurster (NV)	C373c	inside	2018-11-28 01:00:00	1	Wed	unoccupied	clarity	pm2.5	1.41	Typical
797	Wurster (NV)	C373c	inside	2018-11-28 02:00:00	2	Wed	unoccupied	clarity	pm2.5	0.87	Typical
798	Wurster (NV)	C373c	inside	2018-11-28 03:00:00	3	Wed	unoccupied	clarity	pm2.5	0.9	Typical
799	Wurster (NV)	C373c	inside	2018-11-28 04:00:00	4	Wed	unoccupied	clarity	pm2.5	1.94	Typical
800	Wurster (NV)	C373c	inside	2018-11-28 05:00:00	5	Wed	unoccupied	clarity	pm2.5	2.16	Typical
801	Wurster (NV)	C373c	inside	2018-11-28 06:00:00	6	Wed	unoccupied	clarity	pm2.5	3.03	Typical
802	Wurster (NV)	C373c	inside	2018-11-28 07:00:00	7	Wed	occupied	clarity	pm2.5	6.1	Typical
803	Wurster (NV)	C373c	inside	2018-11-28 08:00:00	8	Wed	occupied	clarity	pm2.5	5	Typical
804	Wurster (NV)	C373c	inside	2018-11-28 09:00:00	9	Wed	occupied	clarity	pm2.5	4.33	Typical
805	Wurster (NV)	C373c	inside	2018-11-28 10:00:00	10	Wed	occupied	clarity	pm2.5	0.87	Typical
806	Wurster (NV)	C373c	inside	2018-11-28 11:00:00	11	Wed	occupied	clarity	pm2.5	0.98	Typical
807	Wurster (NV)	C373c	inside	2018-11-28 12:00:00	12	Wed	occupied	clarity	pm2.5	0.92	Typical
808	Wurster (NV)	C373c	inside	2018-11-28 13:00:00	13	Wed	occupied	clarity	pm2.5	1.33	Typical
809	Wurster (NV)	C373c	inside	2018-11-28 14:00:00	14	Wed	occupied	clarity	pm2.5	2.17	Typical
810	Wurster (NV)	C373c	inside	2018-11-28 15:00:00	15	Wed	occupied	clarity	pm2.5	1.71	Typical
811	Wurster (NV)	C373c	inside	2018-11-28 16:00:00	16	Wed	occupied	clarity	pm2.5	0.95	Typical
812	Wurster (NV)	C373c	inside	2018-11-28 17:00:00	17	Wed	occupied	clarity	pm2.5	1.27	Typical
813	Wurster (NV)	C373c	inside	2018-11-28 18:00:00	18	Wed	occupied	clarity	pm2.5	1.18	Typical
814	Wurster (NV)	C373c	inside	2018-11-28 19:00:00	19	Wed	occupied	clarity	pm2.5	3.74	Typical
815	Wurster (NV)	C373c	inside	2018-11-28 20:00:00	20	Wed	unoccupied	clarity	pm2.5	1.71	Typical
816	Wurster (NV)	C373c	inside	2018-11-28 21:00:00	21	Wed	unoccupied	clarity	pm2.5	0.75	Typical
817	Wurster (NV)	C373c	inside	2018-11-28 22:00:00	22	Wed	unoccupied	clarity	pm2.5	0.51	Typical
818	Wurster (NV)	C373c	inside	2018-11-28 23:00:00	23	Wed	unoccupied	clarity	pm2.5	0.33	Typical
819	Wurster (NV)	C373c	inside	2018-11-29 00:00:00	0	Thu	unoccupied	clarity	pm2.5	0.08	Typical
820	Wurster (NV)	C373c	inside	2018-11-29 01:00:00	1	Thu	unoccupied	clarity	pm2.5	0	Typical
821	Wurster (NV)	C373c	inside	2018-11-29 02:00:00	2	Thu	unoccupied	clarity	pm2.5	0.33	Typical
822	Wurster (NV)	C373c	inside	2018-11-29 03:00:00	3	Thu	unoccupied	clarity	pm2.5	0.63	Typical
823	Wurster (NV)	C373c	inside	2018-11-29 04:00:00	4	Thu	unoccupied	clarity	pm2.5	0.87	Typical
824	Wurster (NV)	C373c	inside	2018-11-29 05:00:00	5	Thu	unoccupied	clarity	pm2.5	1.4	Typical
825	Wurster (NV)	C373c	inside	2018-11-29 06:00:00	6	Thu	unoccupied	clarity	pm2.5	1.26	Typical
826	Wurster (NV)	C373c	inside	2018-11-29 07:00:00	7	Thu	occupied	clarity	pm2.5	2.08	Typical
827	Wurster (NV)	C373c	inside	2018-11-29 08:00:00	8	Thu	occupied	clarity	pm2.5	1.58	Typical
828	Wurster (NV)	C373c	inside	2018-11-29 09:00:00	9	Thu	occupied	clarity	pm2.5	1.02	Typical
829	Wurster (NV)	C373c	inside	2018-11-29 10:00:00	10	Thu	occupied	clarity	pm2.5	1.6	Typical
830	Wurster (NV)	C373c	inside	2018-11-29 11:00:00	11	Thu	occupied	clarity	pm2.5	0.97	Typical
831	Wurster (NV)	C373c	inside	2018-11-29 12:00:00	12	Thu	occupied	clarity	pm2.5	0.73	Typical
832	Wurster (NV)	C373c	inside	2018-11-29 13:00:00	13	Thu	occupied	clarity	pm2.5	0.74	Typical
833	Wurster (NV)	C373c	inside	2018-11-29 14:00:00	14	Thu	occupied	clarity	pm2.5	0.75	Typical
834	Wurster (NV)	C373c	inside	2018-11-29 15:00:00	15	Thu	occupied	clarity	pm2.5	0.31	Typical
835	Wurster (NV)	C373c	inside	2018-11-29 16:00:00	16	Thu	occupied	clarity	pm2.5	0.08	Typical
836	Wurster (NV)	C373c	inside	2018-11-29 17:00:00	17	Thu	occupied	clarity	pm2.5	0	Typical
837	Wurster (NV)	C373c	inside	2018-11-29 18:00:00	18	Thu	occupied	clarity	pm2.5	0	Typical
838	Wurster (NV)	C373c	inside	2018-11-29 19:00:00	19	Thu	occupied	clarity	pm2.5	0	Typical
839	Wurster (NV)	C373c	inside	2018-11-29 20:00:00	20	Thu	unoccupied	clarity	pm2.5	0.65	Typical
840	Wurster (NV)	C373c	inside	2018-11-29 21:00:00	21	Thu	unoccupied	clarity	pm2.5	1.08	Typical
841	Wurster (NV)	C373c	inside	2018-11-29 22:00:00	22	Thu	unoccupied	clarity	pm2.5	1.02	Typical
842	Wurster (NV)	C373c	inside	2018-11-29 23:00:00	23	Thu	unoccupied	clarity	pm2.5	3.08	Typical
843	Wurster (NV)	C373c	inside	2018-11-30 00:00:00	0	Fri	unoccupied	clarity	pm2.5	2.27	Typical
844	Wurster (NV)	C373c	inside	2018-11-30 01:00:00	1	Fri	unoccupied	clarity	pm2.5	1.63	Typical
845	Wurster (NV)	C373c	inside	2018-11-30 02:00:00	2	Fri	unoccupied	clarity	pm2.5	1.43	Typical
846	Wurster (NV)	C373c	inside	2018-11-30 03:00:00	3	Fri	unoccupied	clarity	pm2.5	1.48	Typical
847	Wurster (NV)	C373c	inside	2018-11-30 04:00:00	4	Fri	unoccupied	clarity	pm2.5	0.77	Typical
848	Wurster (NV)	C373c	inside	2018-11-30 05:00:00	5	Fri	unoccupied	clarity	pm2.5	0.37	Typical
849	Wurster (NV)	C373c	inside	2018-11-30 06:00:00	6	Fri	unoccupied	clarity	pm2.5	0.1	Typical
850	Wurster (NV)	C373c	inside	2018-11-30 07:00:00	7	Fri	occupied	clarity	pm2.5	0.44	Typical
851	Wurster (NV)	C373c	inside	2018-11-30 08:00:00	8	Fri	occupied	clarity	pm2.5	0.33	Typical
852	Wurster (NV)	C373c	inside	2018-11-30 09:00:00	9	Fri	occupied	clarity	pm2.5	0.17	Typical
853	Wurster (NV)	C373c	inside	2018-11-30 10:00:00	10	Fri	occupied	clarity	pm2.5	0.1	Typical
854	Wurster (NV)	C373c	inside	2018-11-30 11:00:00	11	Fri	occupied	clarity	pm2.5	0.25	Typical
855	Wurster (NV)	C373c	inside	2018-11-30 12:00:00	12	Fri	occupied	clarity	pm2.5	0	Typical
856	Wurster (NV)	C373c	inside	2018-11-30 13:00:00	13	Fri	occupied	clarity	pm2.5	3.87	Typical
857	Wurster (NV)	C373c	inside	2018-11-30 14:00:00	14	Fri	occupied	clarity	pm2.5	1	Typical
858	Wurster (NV)	C373c	inside	2018-11-30 15:00:00	15	Fri	occupied	clarity	pm2.5	0.08	Typical
859	Wurster (NV)	C373c	inside	2018-11-30 16:00:00	16	Fri	occupied	clarity	pm2.5	0.37	Typical
860	Wurster (NV)	C373c	inside	2018-11-30 17:00:00	17	Fri	occupied	clarity	pm2.5	0.23	Typical
861	Wurster (NV)	C373c	inside	2018-11-30 18:00:00	18	Fri	occupied	clarity	pm2.5	0.37	Typical
862	Wurster (NV)	C373c	inside	2018-11-30 19:00:00	19	Fri	occupied	clarity	pm2.5	0.57	Typical
863	Wurster (NV)	C373c	inside	2018-11-30 20:00:00	20	Fri	unoccupied	clarity	pm2.5	1.58	Typical
864	Wurster (NV)	C373c	inside	2018-11-30 21:00:00	21	Fri	unoccupied	clarity	pm2.5	1.18	Typical
865	Wurster (NV)	C373c	inside	2018-11-30 22:00:00	22	Fri	unoccupied	clarity	pm2.5	0.27	Typical
866	Wurster (NV)	C373c	inside	2018-11-30 23:00:00	23	Fri	unoccupied	clarity	pm2.5	0.36	Typical
867	Wurster (NV)	C373c	inside	2018-11-22 00:01:00	0	Thu	unoccupied	clarity	pm2.5	1	Typical
868	Wurster (NV)	C373c	inside	2018-11-22 00:18:00	0	Thu	unoccupied	clarity	pm2.5	0.53	Typical
869	Wurster (NV)	C373c	inside	2018-11-22 00:35:00	0	Thu	unoccupied	clarity	pm2.5	0.3	Typical
870	Wurster (NV)	C373c	inside	2018-11-22 00:52:00	0	Thu	unoccupied	clarity	pm2.5	1	Typical
871	Wurster (NV)	C373c	inside	2018-11-22 01:08:00	1	Thu	unoccupied	clarity	pm2.5	0.77	Typical
872	Wurster (NV)	C373c	inside	2018-11-22 01:25:00	1	Thu	unoccupied	clarity	pm2.5	0.47	Typical
873	Wurster (NV)	C373c	inside	2018-11-22 01:42:00	1	Thu	unoccupied	clarity	pm2.5	0.23	Typical
874	Wurster (NV)	C373c	inside	2018-11-22 01:59:00	1	Thu	unoccupied	clarity	pm2.5	0.77	Typical
875	Wurster (NV)	C373c	inside	2018-11-22 02:16:00	2	Thu	unoccupied	clarity	pm2.5	0.77	Typical
876	Wurster (NV)	C373c	inside	2018-11-22 02:33:00	2	Thu	unoccupied	clarity	pm2.5	0.77	Typical
877	Wurster (NV)	C373c	inside	2018-11-22 02:50:00	2	Thu	unoccupied	clarity	pm2.5	0.23	Typical
878	Wurster (NV)	C373c	inside	2018-11-22 03:07:00	3	Thu	unoccupied	clarity	pm2.5	0	Typical
879	Wurster (NV)	C373c	inside	2018-11-22 03:24:00	3	Thu	unoccupied	clarity	pm2.5	0	Typical
880	Wurster (NV)	C373c	inside	2018-11-22 03:41:00	3	Thu	unoccupied	clarity	pm2.5	0.23	Typical
881	Wurster (NV)	C373c	inside	2018-11-22 03:58:00	3	Thu	unoccupied	clarity	pm2.5	0.07	Typical
882	Wurster (NV)	C373c	inside	2018-11-22 04:15:00	4	Thu	unoccupied	clarity	pm2.5	0	Typical
883	Wurster (NV)	C373c	inside	2018-11-22 04:32:00	4	Thu	unoccupied	clarity	pm2.5	0	Typical
884	Wurster (NV)	C373c	inside	2018-11-22 04:49:00	4	Thu	unoccupied	clarity	pm2.5	0.7	Typical
885	Wurster (NV)	C373c	inside	2018-11-22 05:06:00	5	Thu	unoccupied	clarity	pm2.5	0	Typical
886	Wurster (NV)	C373c	inside	2018-11-22 05:23:00	5	Thu	unoccupied	clarity	pm2.5	0	Typical
887	Wurster (NV)	C373c	inside	2018-11-22 05:40:00	5	Thu	unoccupied	clarity	pm2.5	0.23	Typical
888	Wurster (NV)	C373c	inside	2018-11-22 05:57:00	5	Thu	unoccupied	clarity	pm2.5	0.23	Typical
889	Wurster (NV)	C373c	inside	2018-11-22 06:14:00	6	Thu	unoccupied	clarity	pm2.5	0.07	Typical
890	Wurster (NV)	C373c	inside	2018-11-22 06:31:00	6	Thu	unoccupied	clarity	pm2.5	0	Typical
891	Wurster (NV)	C373c	inside	2018-11-22 06:48:00	6	Thu	unoccupied	clarity	pm2.5	0	Typical
892	Wurster (NV)	C373c	inside	2018-11-22 07:05:00	7	Thu	occupied	clarity	pm2.5	0.23	Typical
893	Wurster (NV)	C373c	inside	2018-11-22 07:22:00	7	Thu	occupied	clarity	pm2.5	0.07	Typical
894	Wurster (NV)	C373c	inside	2018-11-22 07:39:00	7	Thu	occupied	clarity	pm2.5	0	Typical
895	Wurster (NV)	C373c	inside	2018-11-22 07:56:00	7	Thu	occupied	clarity	pm2.5	0	Typical
896	Wurster (NV)	C373c	inside	2018-11-22 08:13:00	8	Thu	occupied	clarity	pm2.5	0	Typical
897	Wurster (NV)	C373c	inside	2018-11-22 08:30:00	8	Thu	occupied	clarity	pm2.5	0	Typical
898	Wurster (NV)	C373c	inside	2018-11-22 08:47:00	8	Thu	occupied	clarity	pm2.5	0	Typical
899	Wurster (NV)	C373c	inside	2018-11-22 09:04:00	9	Thu	occupied	clarity	pm2.5	0	Typical
900	Wurster (NV)	C373c	inside	2018-11-22 09:21:00	9	Thu	occupied	clarity	pm2.5	0	Typical
901	Wurster (NV)	C373c	inside	2018-11-22 09:38:00	9	Thu	occupied	clarity	pm2.5	0	Typical
902	Wurster (NV)	C373c	inside	2018-11-22 09:55:00	9	Thu	occupied	clarity	pm2.5	0	Typical
903	Wurster (NV)	C373c	inside	2018-11-22 10:12:00	10	Thu	occupied	clarity	pm2.5	0	Typical
904	Wurster (NV)	C373c	inside	2018-11-22 10:29:00	10	Thu	occupied	clarity	pm2.5	0	Typical
905	Wurster (NV)	C373c	inside	2018-11-22 10:46:00	10	Thu	occupied	clarity	pm2.5	0	Typical
906	Wurster (NV)	C373c	inside	2018-11-22 11:03:00	11	Thu	occupied	clarity	pm2.5	0	Typical
907	Wurster (NV)	C373c	inside	2018-11-22 11:20:00	11	Thu	occupied	clarity	pm2.5	0	Typical
908	Wurster (NV)	C373c	inside	2018-11-22 11:37:00	11	Thu	occupied	clarity	pm2.5	0	Typical
909	Wurster (NV)	C373c	inside	2018-11-22 11:54:00	11	Thu	occupied	clarity	pm2.5	0	Typical
910	Wurster (NV)	C373c	inside	2018-11-22 12:11:00	12	Thu	occupied	clarity	pm2.5	0	Typical
911	Wurster (NV)	C373c	inside	2018-11-22 12:28:00	12	Thu	occupied	clarity	pm2.5	0	Typical
912	Wurster (NV)	C373c	inside	2018-11-22 12:45:00	12	Thu	occupied	clarity	pm2.5	0	Typical
913	Wurster (NV)	C373c	inside	2018-11-22 13:02:00	13	Thu	occupied	clarity	pm2.5	0	Typical
914	Wurster (NV)	C373c	inside	2018-11-22 13:19:00	13	Thu	occupied	clarity	pm2.5	0	Typical
915	Wurster (NV)	C373c	inside	2018-11-22 13:36:00	13	Thu	occupied	clarity	pm2.5	0	Typical
916	Wurster (NV)	C373c	inside	2018-11-22 13:53:00	13	Thu	occupied	clarity	pm2.5	0	Typical
917	Wurster (NV)	C373c	inside	2018-11-22 14:10:00	14	Thu	occupied	clarity	pm2.5	0	Typical
918	Wurster (NV)	C373c	inside	2018-11-22 14:27:00	14	Thu	occupied	clarity	pm2.5	0	Typical
919	Wurster (NV)	C373c	inside	2018-11-22 14:44:00	14	Thu	occupied	clarity	pm2.5	0	Typical
920	Wurster (NV)	C373c	inside	2018-11-22 15:01:00	15	Thu	occupied	clarity	pm2.5	0	Typical
921	Wurster (NV)	C373c	inside	2018-11-22 15:18:00	15	Thu	occupied	clarity	pm2.5	0	Typical
922	Wurster (NV)	C373c	inside	2018-11-22 15:35:00	15	Thu	occupied	clarity	pm2.5	0	Typical
923	Wurster (NV)	C373c	inside	2018-11-22 15:52:00	15	Thu	occupied	clarity	pm2.5	0	Typical
924	Wurster (NV)	C373c	inside	2018-11-22 16:09:00	16	Thu	occupied	clarity	pm2.5	0	Typical
925	Wurster (NV)	C373c	inside	2018-11-22 16:26:00	16	Thu	occupied	clarity	pm2.5	0	Typical
926	Wurster (NV)	C373c	inside	2018-11-22 16:43:00	16	Thu	occupied	clarity	pm2.5	0	Typical
927	Wurster (NV)	C373c	inside	2018-11-22 17:17:00	17	Thu	occupied	clarity	pm2.5	0.07	Typical
928	Wurster (NV)	C373c	inside	2018-11-22 17:34:00	17	Thu	occupied	clarity	pm2.5	0	Typical
929	Wurster (NV)	C373c	inside	2018-11-22 17:51:00	17	Thu	occupied	clarity	pm2.5	0	Typical
930	Wurster (NV)	C373c	inside	2018-11-22 18:08:00	18	Thu	occupied	clarity	pm2.5	0	Typical
931	Wurster (NV)	C373c	inside	2018-11-22 18:25:00	18	Thu	occupied	clarity	pm2.5	0.47	Typical
932	Wurster (NV)	C373c	inside	2018-11-22 18:42:00	18	Thu	occupied	clarity	pm2.5	0.23	Typical
933	Wurster (NV)	C373c	inside	2018-11-22 18:59:00	18	Thu	occupied	clarity	pm2.5	0	Typical
934	Wurster (NV)	C373c	inside	2018-11-22 19:16:00	19	Thu	unoccupied	clarity	pm2.5	0	Typical
935	Wurster (NV)	C373c	inside	2018-11-22 19:33:00	19	Thu	unoccupied	clarity	pm2.5	0	Typical
936	Wurster (NV)	C373c	inside	2018-11-22 19:50:00	19	Thu	unoccupied	clarity	pm2.5	0.07	Typical
937	Wurster (NV)	C373c	inside	2018-11-22 20:07:00	20	Thu	unoccupied	clarity	pm2.5	0	Typical
938	Wurster (NV)	C373c	inside	2018-11-22 20:24:00	20	Thu	unoccupied	clarity	pm2.5	0	Typical
939	Wurster (NV)	C373c	inside	2018-11-22 20:41:00	20	Thu	unoccupied	clarity	pm2.5	0	Typical
940	Wurster (NV)	C373c	inside	2018-11-22 20:58:00	20	Thu	unoccupied	clarity	pm2.5	0.23	Typical
941	Wurster (NV)	C373c	inside	2018-11-22 21:15:00	21	Thu	unoccupied	clarity	pm2.5	0	Typical
942	Wurster (NV)	C373c	inside	2018-11-22 21:32:00	21	Thu	unoccupied	clarity	pm2.5	0	Typical
943	Wurster (NV)	C373c	inside	2018-11-22 21:49:00	21	Thu	unoccupied	clarity	pm2.5	0	Typical
944	Wurster (NV)	C373c	inside	2018-11-22 22:06:00	22	Thu	unoccupied	clarity	pm2.5	0	Typical
945	Wurster (NV)	C373c	inside	2018-11-22 22:23:00	22	Thu	unoccupied	clarity	pm2.5	0	Typical
946	Wurster (NV)	C373c	inside	2018-11-22 22:40:00	22	Thu	unoccupied	clarity	pm2.5	0	Typical
947	Wurster (NV)	C373c	inside	2018-11-22 22:57:00	22	Thu	unoccupied	clarity	pm2.5	0	Typical
948	Wurster (NV)	C373c	inside	2018-11-22 23:14:00	23	Thu	unoccupied	clarity	pm2.5	0	Typical
949	Wurster (NV)	C373c	inside	2018-11-22 23:31:00	23	Thu	unoccupied	clarity	pm2.5	0	Typical
950	Wurster (NV)	C373c	inside	2018-11-22 23:48:00	23	Thu	unoccupied	clarity	pm2.5	0	Typical
951	Wurster (NV)	C373c	inside	2018-11-23 00:05:00	0	Fri	unoccupied	clarity	pm2.5	0	Typical
952	Wurster (NV)	C373c	inside	2018-11-23 00:22:00	0	Fri	unoccupied	clarity	pm2.5	0	Typical
953	Wurster (NV)	C373c	inside	2018-11-23 00:39:00	0	Fri	unoccupied	clarity	pm2.5	0	Typical
954	Wurster (NV)	C373c	inside	2018-11-23 00:56:00	0	Fri	unoccupied	clarity	pm2.5	0	Typical
955	Wurster (NV)	C373c	inside	2018-11-23 01:13:00	1	Fri	unoccupied	clarity	pm2.5	0	Typical
956	Wurster (NV)	C373c	inside	2018-11-23 01:30:00	1	Fri	unoccupied	clarity	pm2.5	0.3	Typical
957	Wurster (NV)	C373c	inside	2018-11-23 01:47:00	1	Fri	unoccupied	clarity	pm2.5	0.23	Typical
958	Wurster (NV)	C373c	inside	2018-11-23 02:04:00	2	Fri	unoccupied	clarity	pm2.5	0.77	Typical
959	Wurster (NV)	C373c	inside	2018-11-23 02:21:00	2	Fri	unoccupied	clarity	pm2.5	0.47	Typical
960	Wurster (NV)	C373c	inside	2018-11-23 02:38:00	2	Fri	unoccupied	clarity	pm2.5	1.23	Typical
961	Wurster (NV)	C373c	inside	2018-11-23 02:55:00	2	Fri	unoccupied	clarity	pm2.5	1	Typical
962	Wurster (NV)	C373c	inside	2018-11-23 03:12:00	3	Fri	unoccupied	clarity	pm2.5	1.53	Typical
963	Wurster (NV)	C373c	inside	2018-11-23 03:29:00	3	Fri	unoccupied	clarity	pm2.5	2	Typical
964	Wurster (NV)	C373c	inside	2018-11-23 03:46:00	3	Fri	unoccupied	clarity	pm2.5	1.77	Typical
965	Wurster (NV)	C373c	inside	2018-11-23 04:03:00	4	Fri	unoccupied	clarity	pm2.5	1.23	Typical
966	Wurster (NV)	C373c	inside	2018-11-23 04:20:00	4	Fri	unoccupied	clarity	pm2.5	1.53	Typical
967	Wurster (NV)	C373c	inside	2018-11-23 04:37:00	4	Fri	unoccupied	clarity	pm2.5	1.23	Typical
968	Wurster (NV)	C373c	inside	2018-11-23 04:54:00	4	Fri	unoccupied	clarity	pm2.5	0.77	Typical
969	Wurster (NV)	C373c	inside	2018-11-23 05:11:00	5	Fri	unoccupied	clarity	pm2.5	0.53	Typical
970	Wurster (NV)	C373c	inside	2018-11-23 05:28:00	5	Fri	unoccupied	clarity	pm2.5	0	Typical
971	Wurster (NV)	C373c	inside	2018-11-23 05:45:00	5	Fri	unoccupied	clarity	pm2.5	0	Typical
972	Wurster (NV)	C373c	inside	2018-11-23 06:02:00	6	Fri	unoccupied	clarity	pm2.5	0.77	Typical
973	Wurster (NV)	C373c	inside	2018-11-23 06:19:00	6	Fri	unoccupied	clarity	pm2.5	1.3	Typical
974	Wurster (NV)	C373c	inside	2018-11-23 06:36:00	6	Fri	unoccupied	clarity	pm2.5	1.7	Typical
975	Wurster (NV)	C373c	inside	2018-11-23 06:53:00	6	Fri	unoccupied	clarity	pm2.5	1	Typical
976	Wurster (NV)	C373c	inside	2018-11-23 07:10:00	7	Fri	occupied	clarity	pm2.5	1	Typical
977	Wurster (NV)	C373c	inside	2018-11-23 07:27:00	7	Fri	occupied	clarity	pm2.5	0.7	Typical
978	Wurster (NV)	C373c	inside	2018-11-23 07:44:00	7	Fri	occupied	clarity	pm2.5	0.07	Typical
979	Wurster (NV)	C373c	inside	2018-11-23 08:01:00	8	Fri	occupied	clarity	pm2.5	0	Typical
980	Wurster (NV)	C373c	inside	2018-11-23 08:18:00	8	Fri	occupied	clarity	pm2.5	0.23	Typical
981	Wurster (NV)	C373c	inside	2018-11-23 08:56:00	8	Fri	occupied	clarity	pm2.5	0	Typical
982	Wurster (NV)	C373c	inside	2018-11-23 09:13:00	9	Fri	occupied	clarity	pm2.5	0	Typical
983	Wurster (NV)	C373c	inside	2018-11-23 09:30:00	9	Fri	occupied	clarity	pm2.5	0.23	Typical
984	Wurster (NV)	C373c	inside	2018-11-23 09:47:00	9	Fri	occupied	clarity	pm2.5	0	Typical
985	Wurster (NV)	C373c	inside	2018-11-23 10:04:00	10	Fri	occupied	clarity	pm2.5	0	Typical
986	Wurster (NV)	C373c	inside	2018-11-23 10:21:00	10	Fri	occupied	clarity	pm2.5	0.23	Typical
987	Wurster (NV)	C373c	inside	2018-11-23 10:38:00	10	Fri	occupied	clarity	pm2.5	0	Typical
988	Wurster (NV)	C373c	inside	2018-11-23 10:55:00	10	Fri	occupied	clarity	pm2.5	0.23	Typical
989	Wurster (NV)	C373c	inside	2018-11-23 11:12:00	11	Fri	occupied	clarity	pm2.5	1.3	Typical
990	Wurster (NV)	C373c	inside	2018-11-23 11:29:00	11	Fri	occupied	clarity	pm2.5	0.3	Typical
991	Wurster (NV)	C373c	inside	2018-11-23 11:46:00	11	Fri	occupied	clarity	pm2.5	0.77	Typical
992	Wurster (NV)	C373c	inside	2018-11-23 12:03:00	12	Fri	occupied	clarity	pm2.5	0.7	Typical
993	Wurster (NV)	C373c	inside	2018-11-23 12:20:00	12	Fri	occupied	clarity	pm2.5	0.7	Typical
994	Wurster (NV)	C373c	inside	2018-11-23 12:37:00	12	Fri	occupied	clarity	pm2.5	0.53	Typical
995	Wurster (NV)	C373c	inside	2018-11-23 12:54:00	12	Fri	occupied	clarity	pm2.5	1	Typical
996	Wurster (NV)	C373c	inside	2018-11-23 13:11:00	13	Fri	occupied	clarity	pm2.5	1	Typical
997	Wurster (NV)	C373c	inside	2018-11-23 13:28:00	13	Fri	occupied	clarity	pm2.5	1.23	Typical
998	Wurster (NV)	C373c	inside	2018-11-23 13:45:00	13	Fri	occupied	clarity	pm2.5	1.53	Typical
999	Wurster (NV)	C373c	inside	2018-11-23 14:02:00	14	Fri	occupied	clarity	pm2.5	1.37	Typical
1000	Wurster (NV)	C373c	inside	2018-11-23 14:19:00	14	Fri	occupied	clarity	pm2.5	1	Typical
1001	Wurster (NV)	C373c	inside	2018-11-23 14:36:00	14	Fri	occupied	clarity	pm2.5	1	Typical
1002	Wurster (NV)	C373c	inside	2018-11-23 14:53:00	14	Fri	occupied	clarity	pm2.5	1.7	Typical
1003	Wurster (NV)	C373c	inside	2018-11-23 15:10:00	15	Fri	occupied	clarity	pm2.5	1.47	Typical
1004	Wurster (NV)	C373c	inside	2018-11-23 15:27:00	15	Fri	occupied	clarity	pm2.5	1.07	Typical
1005	Wurster (NV)	C373c	inside	2018-11-23 15:44:00	15	Fri	occupied	clarity	pm2.5	1	Typical
1006	Wurster (NV)	C373c	inside	2018-11-23 16:01:00	16	Fri	occupied	clarity	pm2.5	0.77	Typical
1007	Wurster (NV)	C373c	inside	2018-11-23 16:18:00	16	Fri	occupied	clarity	pm2.5	0.3	Typical
1008	Wurster (NV)	C373c	inside	2018-11-23 16:35:00	16	Fri	occupied	clarity	pm2.5	1.47	Typical
1009	Wurster (NV)	C373c	inside	2018-11-23 16:52:00	16	Fri	occupied	clarity	pm2.5	0.7	Typical
1010	Wurster (NV)	C373c	inside	2018-11-23 17:09:00	17	Fri	occupied	clarity	pm2.5	1.6	Typical
1011	Wurster (NV)	C373c	inside	2018-11-23 17:26:00	17	Fri	occupied	clarity	pm2.5	1.77	Typical
1012	Wurster (NV)	C373c	inside	2018-11-23 17:43:00	17	Fri	occupied	clarity	pm2.5	2	Typical
1013	Wurster (NV)	C373c	inside	2018-11-23 18:17:00	18	Fri	occupied	clarity	pm2.5	1.6	Typical
1014	Wurster (NV)	C373c	inside	2018-11-23 18:34:00	18	Fri	occupied	clarity	pm2.5	1.84	Typical
1015	Wurster (NV)	C373c	inside	2018-11-23 18:51:00	18	Fri	occupied	clarity	pm2.5	1.77	Typical
1016	Wurster (NV)	C373c	inside	2018-11-23 19:09:00	19	Fri	unoccupied	clarity	pm2.5	2.3	Typical
1017	Wurster (NV)	C373c	inside	2018-11-23 19:26:00	19	Fri	unoccupied	clarity	pm2.5	3.23	Typical
1018	Wurster (NV)	C373c	inside	2018-11-23 19:43:00	19	Fri	unoccupied	clarity	pm2.5	2.53	Typical
1019	Wurster (NV)	C373c	inside	2018-11-23 20:16:00	20	Fri	unoccupied	clarity	pm2.5	4.23	Typical
1020	Wurster (NV)	C373c	inside	2018-11-23 20:33:00	20	Fri	unoccupied	clarity	pm2.5	3.3	Typical
1021	Wurster (NV)	C373c	inside	2018-11-23 20:50:00	20	Fri	unoccupied	clarity	pm2.5	3.53	Typical
1022	Wurster (NV)	C373c	inside	2018-11-23 21:07:00	21	Fri	unoccupied	clarity	pm2.5	3.07	Typical
1023	Wurster (NV)	C373c	inside	2018-11-23 21:24:00	21	Fri	unoccupied	clarity	pm2.5	2.67	Typical
1024	Wurster (NV)	C373c	inside	2018-11-23 21:41:00	21	Fri	unoccupied	clarity	pm2.5	3.77	Typical
1025	Wurster (NV)	C373c	inside	2018-11-23 21:58:00	21	Fri	unoccupied	clarity	pm2.5	3.53	Typical
1026	Wurster (NV)	C373c	inside	2018-11-23 22:15:00	22	Fri	unoccupied	clarity	pm2.5	3	Typical
1027	Wurster (NV)	C373c	inside	2018-11-23 22:32:00	22	Fri	unoccupied	clarity	pm2.5	2.77	Typical
1028	Wurster (NV)	C373c	inside	2018-11-23 22:49:00	22	Fri	unoccupied	clarity	pm2.5	2.7	Typical
1029	Wurster (NV)	C373c	inside	2018-11-23 23:06:00	23	Fri	unoccupied	clarity	pm2.5	2.7	Typical
1030	Wurster (NV)	C373c	inside	2018-11-23 23:23:00	23	Fri	unoccupied	clarity	pm2.5	2.67	Typical
1031	Wurster (NV)	C373c	inside	2018-11-23 23:40:00	23	Fri	unoccupied	clarity	pm2.5	2.3	Typical
1032	Wurster (NV)	C373c	inside	2018-11-23 23:57:00	23	Fri	unoccupied	clarity	pm2.5	3.47	Typical
1033	Wurster (NV)	C373c	inside	2018-11-24 00:14:00	0	Sat	unoccupied	clarity	pm2.5	2.53	Typical
1034	Wurster (NV)	C373c	inside	2018-11-24 00:31:00	0	Sat	unoccupied	clarity	pm2.5	2.47	Typical
1035	Wurster (NV)	C373c	inside	2018-11-24 00:48:00	0	Sat	unoccupied	clarity	pm2.5	2.3	Typical
1036	Wurster (NV)	C373c	inside	2018-11-24 01:05:00	1	Sat	unoccupied	clarity	pm2.5	2.84	Typical
1037	Wurster (NV)	C373c	inside	2018-11-24 01:22:00	1	Sat	unoccupied	clarity	pm2.5	2.84	Typical
1038	Wurster (NV)	C373c	inside	2018-11-24 01:39:00	1	Sat	unoccupied	clarity	pm2.5	1.53	Typical
1039	Wurster (NV)	C373c	inside	2018-11-24 01:56:00	1	Sat	unoccupied	clarity	pm2.5	0.77	Typical
1040	Wurster (NV)	C373c	inside	2018-11-24 02:13:00	2	Sat	unoccupied	clarity	pm2.5	0.77	Typical
1041	Wurster (NV)	C373c	inside	2018-11-24 02:30:00	2	Sat	unoccupied	clarity	pm2.5	0.77	Typical
1042	Wurster (NV)	C373c	inside	2018-11-24 02:47:00	2	Sat	unoccupied	clarity	pm2.5	1	Typical
1043	Wurster (NV)	C373c	inside	2018-11-24 03:04:00	3	Sat	unoccupied	clarity	pm2.5	0.07	Typical
1044	Wurster (NV)	C373c	inside	2018-11-24 03:21:00	3	Sat	unoccupied	clarity	pm2.5	0	Typical
1045	Wurster (NV)	C373c	inside	2018-11-24 03:38:00	3	Sat	unoccupied	clarity	pm2.5	0	Typical
1046	Wurster (NV)	C373c	inside	2018-11-24 03:55:00	3	Sat	unoccupied	clarity	pm2.5	0	Typical
1047	Wurster (NV)	C373c	inside	2018-11-24 04:12:00	4	Sat	unoccupied	clarity	pm2.5	0	Typical
1048	Wurster (NV)	C373c	inside	2018-11-24 04:29:00	4	Sat	unoccupied	clarity	pm2.5	0	Typical
1049	Wurster (NV)	C373c	inside	2018-11-24 04:46:00	4	Sat	unoccupied	clarity	pm2.5	0	Typical
1050	Wurster (NV)	C373c	inside	2018-11-24 05:03:00	5	Sat	unoccupied	clarity	pm2.5	0	Typical
1051	Wurster (NV)	C373c	inside	2018-11-24 05:20:00	5	Sat	unoccupied	clarity	pm2.5	0	Typical
1052	Wurster (NV)	C373c	inside	2018-11-24 05:37:00	5	Sat	unoccupied	clarity	pm2.5	0	Typical
1053	Wurster (NV)	C373c	inside	2018-11-24 05:54:00	5	Sat	unoccupied	clarity	pm2.5	0	Typical
1054	Wurster (NV)	C373c	inside	2018-11-24 06:11:00	6	Sat	unoccupied	clarity	pm2.5	0.23	Typical
1055	Wurster (NV)	C373c	inside	2018-11-24 06:28:00	6	Sat	unoccupied	clarity	pm2.5	0	Typical
1056	Wurster (NV)	C373c	inside	2018-11-24 06:45:00	6	Sat	unoccupied	clarity	pm2.5	0	Typical
1057	Wurster (NV)	C373c	inside	2018-11-24 07:02:00	7	Sat	unoccupied	clarity	pm2.5	0	Typical
1058	Wurster (NV)	C373c	inside	2018-11-24 07:19:00	7	Sat	unoccupied	clarity	pm2.5	0.23	Typical
1059	Wurster (NV)	C373c	inside	2018-11-24 07:36:00	7	Sat	unoccupied	clarity	pm2.5	0.23	Typical
1060	Wurster (NV)	C373c	inside	2018-11-24 07:53:00	7	Sat	unoccupied	clarity	pm2.5	0.3	Typical
1061	Wurster (NV)	C373c	inside	2018-11-24 08:10:00	8	Sat	unoccupied	clarity	pm2.5	0.47	Typical
1062	Wurster (NV)	C373c	inside	2018-11-24 08:27:00	8	Sat	unoccupied	clarity	pm2.5	1.53	Typical
1063	Wurster (NV)	C373c	inside	2018-11-24 08:44:00	8	Sat	unoccupied	clarity	pm2.5	1	Typical
1064	Wurster (NV)	C373c	inside	2018-11-24 09:01:00	9	Sat	unoccupied	clarity	pm2.5	1	Typical
1065	Wurster (NV)	C373c	inside	2018-11-24 09:18:00	9	Sat	unoccupied	clarity	pm2.5	0.3	Typical
1066	Wurster (NV)	C373c	inside	2018-11-24 09:35:00	9	Sat	unoccupied	clarity	pm2.5	0	Typical
1067	Wurster (NV)	C373c	inside	2018-11-24 09:52:00	9	Sat	unoccupied	clarity	pm2.5	0	Typical
1068	Wurster (NV)	C373c	inside	2018-11-24 10:09:00	10	Sat	unoccupied	clarity	pm2.5	0	Typical
1069	Wurster (NV)	C373c	inside	2018-11-24 10:26:00	10	Sat	unoccupied	clarity	pm2.5	0	Typical
1070	Wurster (NV)	C373c	inside	2018-11-24 10:43:00	10	Sat	unoccupied	clarity	pm2.5	0.23	Typical
1071	Wurster (NV)	C373c	inside	2018-11-24 11:17:00	11	Sat	unoccupied	clarity	pm2.5	0	Typical
1072	Wurster (NV)	C373c	inside	2018-11-24 11:34:00	11	Sat	unoccupied	clarity	pm2.5	0	Typical
1073	Wurster (NV)	C373c	inside	2018-11-24 11:51:00	11	Sat	unoccupied	clarity	pm2.5	0	Typical
1074	Wurster (NV)	C373c	inside	2018-11-24 12:08:00	12	Sat	unoccupied	clarity	pm2.5	0	Typical
1075	Wurster (NV)	C373c	inside	2018-11-24 12:25:00	12	Sat	unoccupied	clarity	pm2.5	0.47	Typical
1076	Wurster (NV)	C373c	inside	2018-11-24 12:42:00	12	Sat	unoccupied	clarity	pm2.5	0.53	Typical
1077	Wurster (NV)	C373c	inside	2018-11-24 12:59:00	12	Sat	unoccupied	clarity	pm2.5	1	Typical
1078	Wurster (NV)	C373c	inside	2018-11-24 13:16:00	13	Sat	unoccupied	clarity	pm2.5	0.77	Typical
1079	Wurster (NV)	C373c	inside	2018-11-24 13:33:00	13	Sat	unoccupied	clarity	pm2.5	0.77	Typical
1080	Wurster (NV)	C373c	inside	2018-11-24 13:50:00	13	Sat	unoccupied	clarity	pm2.5	0.93	Typical
1081	Wurster (NV)	C373c	inside	2018-11-24 14:07:00	14	Sat	unoccupied	clarity	pm2.5	0.53	Typical
1082	Wurster (NV)	C373c	inside	2018-11-24 14:24:00	14	Sat	unoccupied	clarity	pm2.5	0.53	Typical
1083	Wurster (NV)	C373c	inside	2018-11-24 14:41:00	14	Sat	unoccupied	clarity	pm2.5	0.77	Typical
1084	Wurster (NV)	C373c	inside	2018-11-24 14:58:00	14	Sat	unoccupied	clarity	pm2.5	0.53	Typical
1085	Wurster (NV)	C373c	inside	2018-11-24 15:15:00	15	Sat	unoccupied	clarity	pm2.5	1	Typical
1086	Wurster (NV)	C373c	inside	2018-11-24 15:32:00	15	Sat	unoccupied	clarity	pm2.5	0.77	Typical
1087	Wurster (NV)	C373c	inside	2018-11-24 15:49:00	15	Sat	unoccupied	clarity	pm2.5	0.3	Typical
1088	Wurster (NV)	C373c	inside	2018-11-24 16:06:00	16	Sat	unoccupied	clarity	pm2.5	1.23	Typical
1089	Wurster (NV)	C373c	inside	2018-11-24 16:23:00	16	Sat	unoccupied	clarity	pm2.5	0.53	Typical
1090	Wurster (NV)	C373c	inside	2018-11-24 16:40:00	16	Sat	unoccupied	clarity	pm2.5	0.93	Typical
1091	Wurster (NV)	C373c	inside	2018-11-24 16:57:00	16	Sat	unoccupied	clarity	pm2.5	0.77	Typical
1092	Wurster (NV)	C373c	inside	2018-11-24 17:14:00	17	Sat	unoccupied	clarity	pm2.5	2.77	Typical
1093	Wurster (NV)	C373c	inside	2018-11-24 17:31:00	17	Sat	unoccupied	clarity	pm2.5	2	Typical
1094	Wurster (NV)	C373c	inside	2018-11-24 17:48:00	17	Sat	unoccupied	clarity	pm2.5	2	Typical
1095	Wurster (NV)	C373c	inside	2018-11-24 18:05:00	18	Sat	unoccupied	clarity	pm2.5	3.23	Typical
1096	Wurster (NV)	C373c	inside	2018-11-24 18:22:00	18	Sat	unoccupied	clarity	pm2.5	2.23	Typical
1097	Wurster (NV)	C373c	inside	2018-11-24 18:39:00	18	Sat	unoccupied	clarity	pm2.5	2.3	Typical
1098	Wurster (NV)	C373c	inside	2018-11-24 18:56:00	18	Sat	unoccupied	clarity	pm2.5	1.23	Typical
1099	Wurster (NV)	C373c	inside	2018-11-24 19:13:00	19	Sat	unoccupied	clarity	pm2.5	1	Typical
1100	Wurster (NV)	C373c	inside	2018-11-24 19:30:00	19	Sat	unoccupied	clarity	pm2.5	1	Typical
1101	Wurster (NV)	C373c	inside	2018-11-24 19:47:00	19	Sat	unoccupied	clarity	pm2.5	0.53	Typical
1102	Wurster (NV)	C373c	inside	2018-11-24 20:04:00	20	Sat	unoccupied	clarity	pm2.5	0.53	Typical
1103	Wurster (NV)	C373c	inside	2018-11-24 20:21:00	20	Sat	unoccupied	clarity	pm2.5	1	Typical
1104	Wurster (NV)	C373c	inside	2018-11-24 20:38:00	20	Sat	unoccupied	clarity	pm2.5	1	Typical
1105	Wurster (NV)	C373c	inside	2018-11-24 20:55:00	20	Sat	unoccupied	clarity	pm2.5	0.3	Typical
1106	Wurster (NV)	C373c	inside	2018-11-24 21:12:00	21	Sat	unoccupied	clarity	pm2.5	0	Typical
1107	Wurster (NV)	C373c	inside	2018-11-24 21:29:00	21	Sat	unoccupied	clarity	pm2.5	0.23	Typical
1108	Wurster (NV)	C373c	inside	2018-11-24 21:46:00	21	Sat	unoccupied	clarity	pm2.5	1	Typical
1109	Wurster (NV)	C373c	inside	2018-11-24 22:03:00	22	Sat	unoccupied	clarity	pm2.5	0.23	Typical
1110	Wurster (NV)	C373c	inside	2018-11-24 22:20:00	22	Sat	unoccupied	clarity	pm2.5	0.77	Typical
1111	Wurster (NV)	C373c	inside	2018-11-24 22:37:00	22	Sat	unoccupied	clarity	pm2.5	0.77	Typical
1112	Wurster (NV)	C373c	inside	2018-11-24 22:54:00	22	Sat	unoccupied	clarity	pm2.5	0.07	Typical
1113	Wurster (NV)	C373c	inside	2018-11-24 23:11:00	23	Sat	unoccupied	clarity	pm2.5	0.84	Typical
1114	Wurster (NV)	C373c	inside	2018-11-24 23:28:00	23	Sat	unoccupied	clarity	pm2.5	0.93	Typical
1115	Wurster (NV)	C373c	inside	2018-11-24 23:45:00	23	Sat	unoccupied	clarity	pm2.5	0	Typical
1116	Wurster (NV)	C373c	inside	2018-11-25 00:02:00	0	Sun	unoccupied	clarity	pm2.5	0.23	Typical
1117	Wurster (NV)	C373c	inside	2018-11-25 00:19:00	0	Sun	unoccupied	clarity	pm2.5	0.3	Typical
1118	Wurster (NV)	C373c	inside	2018-11-25 00:36:00	0	Sun	unoccupied	clarity	pm2.5	1.23	Typical
1119	Wurster (NV)	C373c	inside	2018-11-25 00:53:00	0	Sun	unoccupied	clarity	pm2.5	0.53	Typical
1120	Wurster (NV)	C373c	inside	2018-11-25 01:10:00	1	Sun	unoccupied	clarity	pm2.5	0.53	Typical
1121	Wurster (NV)	C373c	inside	2018-11-25 01:27:00	1	Sun	unoccupied	clarity	pm2.5	1	Typical
1122	Wurster (NV)	C373c	inside	2018-11-25 01:44:00	1	Sun	unoccupied	clarity	pm2.5	0	Typical
1123	Wurster (NV)	C373c	inside	2018-11-25 02:01:00	2	Sun	unoccupied	clarity	pm2.5	0.77	Typical
1124	Wurster (NV)	C373c	inside	2018-11-25 02:18:00	2	Sun	unoccupied	clarity	pm2.5	0.7	Typical
1125	Wurster (NV)	C373c	inside	2018-11-25 02:35:00	2	Sun	unoccupied	clarity	pm2.5	0.7	Typical
1126	Wurster (NV)	C373c	inside	2018-11-25 02:52:00	2	Sun	unoccupied	clarity	pm2.5	0.23	Typical
1127	Wurster (NV)	C373c	inside	2018-11-25 03:09:00	3	Sun	unoccupied	clarity	pm2.5	0.3	Typical
1128	Wurster (NV)	C373c	inside	2018-11-25 03:26:00	3	Sun	unoccupied	clarity	pm2.5	0.23	Typical
1129	Wurster (NV)	C373c	inside	2018-11-25 03:43:00	3	Sun	unoccupied	clarity	pm2.5	0.3	Typical
1130	Wurster (NV)	C373c	inside	2018-11-25 04:17:00	4	Sun	unoccupied	clarity	pm2.5	0	Typical
1131	Wurster (NV)	C373c	inside	2018-11-25 04:34:00	4	Sun	unoccupied	clarity	pm2.5	0	Typical
1132	Wurster (NV)	C373c	inside	2018-11-25 04:51:00	4	Sun	unoccupied	clarity	pm2.5	0	Typical
1133	Wurster (NV)	C373c	inside	2018-11-25 05:08:00	5	Sun	unoccupied	clarity	pm2.5	0.23	Typical
1134	Wurster (NV)	C373c	inside	2018-11-25 05:25:00	5	Sun	unoccupied	clarity	pm2.5	0.23	Typical
1135	Wurster (NV)	C373c	inside	2018-11-25 05:42:00	5	Sun	unoccupied	clarity	pm2.5	0	Typical
1136	Wurster (NV)	C373c	inside	2018-11-25 05:59:00	5	Sun	unoccupied	clarity	pm2.5	0	Typical
1137	Wurster (NV)	C373c	inside	2018-11-25 06:16:00	6	Sun	unoccupied	clarity	pm2.5	0.07	Typical
1138	Wurster (NV)	C373c	inside	2018-11-25 06:33:00	6	Sun	unoccupied	clarity	pm2.5	0.47	Typical
1139	Wurster (NV)	C373c	inside	2018-11-25 06:50:00	6	Sun	unoccupied	clarity	pm2.5	0	Typical
1140	Wurster (NV)	C373c	inside	2018-11-25 07:07:00	7	Sun	unoccupied	clarity	pm2.5	0.77	Typical
1141	Wurster (NV)	C373c	inside	2018-11-25 07:24:00	7	Sun	unoccupied	clarity	pm2.5	0.23	Typical
1142	Wurster (NV)	C373c	inside	2018-11-25 07:41:00	7	Sun	unoccupied	clarity	pm2.5	0.47	Typical
1143	Wurster (NV)	C373c	inside	2018-11-25 07:58:00	7	Sun	unoccupied	clarity	pm2.5	1.47	Typical
1144	Wurster (NV)	C373c	inside	2018-11-25 08:15:00	8	Sun	unoccupied	clarity	pm2.5	3.47	Typical
1145	Wurster (NV)	C373c	inside	2018-11-25 08:32:00	8	Sun	unoccupied	clarity	pm2.5	6.23	Typical
1146	Wurster (NV)	C373c	inside	2018-11-25 08:49:00	8	Sun	unoccupied	clarity	pm2.5	5.07	Typical
1147	Wurster (NV)	C373c	inside	2018-11-25 09:06:00	9	Sun	unoccupied	clarity	pm2.5	4.77	Typical
1148	Wurster (NV)	C373c	inside	2018-11-25 09:23:00	9	Sun	unoccupied	clarity	pm2.5	6.77	Typical
1149	Wurster (NV)	C373c	inside	2018-11-25 09:40:00	9	Sun	unoccupied	clarity	pm2.5	6.07	Typical
1150	Wurster (NV)	C373c	inside	2018-11-25 09:57:00	9	Sun	unoccupied	clarity	pm2.5	7.63	Typical
1151	Wurster (NV)	C373c	inside	2018-11-25 10:14:00	10	Sun	unoccupied	clarity	pm2.5	6.4	Typical
1152	Wurster (NV)	C373c	inside	2018-11-25 10:31:00	10	Sun	unoccupied	clarity	pm2.5	8.23	Typical
1153	Wurster (NV)	C373c	inside	2018-11-25 10:48:00	10	Sun	unoccupied	clarity	pm2.5	8.84	Typical
1154	Wurster (NV)	C373c	inside	2018-11-25 11:05:00	11	Sun	unoccupied	clarity	pm2.5	8.86	Typical
1155	Wurster (NV)	C373c	inside	2018-11-25 11:22:00	11	Sun	unoccupied	clarity	pm2.5	11.47	Typical
1156	Wurster (NV)	C373c	inside	2018-11-25 11:39:00	11	Sun	unoccupied	clarity	pm2.5	12.16	Typical
1157	Wurster (NV)	C373c	inside	2018-11-25 11:56:00	11	Sun	unoccupied	clarity	pm2.5	10.77	Typical
1158	Wurster (NV)	C373c	inside	2018-11-25 12:13:00	12	Sun	unoccupied	clarity	pm2.5	10.94	Typical
1159	Wurster (NV)	C373c	inside	2018-11-25 12:30:00	12	Sun	unoccupied	clarity	pm2.5	9.93	Typical
1160	Wurster (NV)	C373c	inside	2018-11-25 12:47:00	12	Sun	unoccupied	clarity	pm2.5	9.7	Typical
1161	Wurster (NV)	C373c	inside	2018-11-25 13:04:00	13	Sun	unoccupied	clarity	pm2.5	11.77	Typical
1162	Wurster (NV)	C373c	inside	2018-11-25 13:21:00	13	Sun	unoccupied	clarity	pm2.5	9.6	Typical
1163	Wurster (NV)	C373c	inside	2018-11-25 13:38:00	13	Sun	unoccupied	clarity	pm2.5	9.14	Typical
1164	Wurster (NV)	C373c	inside	2018-11-25 13:55:00	13	Sun	unoccupied	clarity	pm2.5	6.93	Typical
1165	Wurster (NV)	C373c	inside	2018-11-25 14:12:00	14	Sun	unoccupied	clarity	pm2.5	4.47	Typical
1166	Wurster (NV)	C373c	inside	2018-11-25 14:29:00	14	Sun	unoccupied	clarity	pm2.5	2.53	Typical
1167	Wurster (NV)	C373c	inside	2018-11-25 14:46:00	14	Sun	unoccupied	clarity	pm2.5	3	Typical
1168	Wurster (NV)	C373c	inside	2018-11-25 15:03:00	15	Sun	unoccupied	clarity	pm2.5	2.93	Typical
1169	Wurster (NV)	C373c	inside	2018-11-25 15:20:00	15	Sun	unoccupied	clarity	pm2.5	3	Typical
1170	Wurster (NV)	C373c	inside	2018-11-25 15:37:00	15	Sun	unoccupied	clarity	pm2.5	2.77	Typical
1171	Wurster (NV)	C373c	inside	2018-11-25 15:54:00	15	Sun	unoccupied	clarity	pm2.5	4.93	Typical
1172	Wurster (NV)	C373c	inside	2018-11-25 16:11:00	16	Sun	unoccupied	clarity	pm2.5	3.47	Typical
1173	Wurster (NV)	C373c	inside	2018-11-25 16:28:00	16	Sun	unoccupied	clarity	pm2.5	4.6	Typical
1174	Wurster (NV)	C373c	inside	2018-11-25 16:45:00	16	Sun	unoccupied	clarity	pm2.5	3.23	Typical
1175	Wurster (NV)	C373c	inside	2018-11-25 17:02:00	17	Sun	unoccupied	clarity	pm2.5	4	Typical
1176	Wurster (NV)	C373c	inside	2018-11-25 17:19:00	17	Sun	unoccupied	clarity	pm2.5	2.37	Typical
1177	Wurster (NV)	C373c	inside	2018-11-25 17:36:00	17	Sun	unoccupied	clarity	pm2.5	1.53	Typical
1178	Wurster (NV)	C373c	inside	2018-11-25 17:53:00	17	Sun	unoccupied	clarity	pm2.5	1	Typical
1179	Wurster (NV)	C373c	inside	2018-11-25 18:10:00	18	Sun	unoccupied	clarity	pm2.5	0.77	Typical
1180	Wurster (NV)	C373c	inside	2018-11-25 18:27:00	18	Sun	unoccupied	clarity	pm2.5	0.47	Typical
1181	Wurster (NV)	C373c	inside	2018-11-25 18:44:00	18	Sun	unoccupied	clarity	pm2.5	0	Typical
1182	Wurster (NV)	C373c	inside	2018-11-25 19:01:00	19	Sun	unoccupied	clarity	pm2.5	0	Typical
1183	Wurster (NV)	C373c	inside	2018-11-25 19:18:00	19	Sun	unoccupied	clarity	pm2.5	0.23	Typical
1184	Wurster (NV)	C373c	inside	2018-11-25 19:35:00	19	Sun	unoccupied	clarity	pm2.5	0.7	Typical
1185	Wurster (NV)	C373c	inside	2018-11-25 19:52:00	19	Sun	unoccupied	clarity	pm2.5	0.23	Typical
1186	Wurster (NV)	C373c	inside	2018-11-25 20:09:00	20	Sun	unoccupied	clarity	pm2.5	0.23	Typical
1187	Wurster (NV)	C373c	inside	2018-11-25 20:26:00	20	Sun	unoccupied	clarity	pm2.5	0.77	Typical
1188	Wurster (NV)	C373c	inside	2018-11-25 20:43:00	20	Sun	unoccupied	clarity	pm2.5	0.3	Typical
1189	Wurster (NV)	C373c	inside	2018-11-25 21:17:00	21	Sun	unoccupied	clarity	pm2.5	0.3	Typical
1190	Wurster (NV)	C373c	inside	2018-11-25 21:34:00	21	Sun	unoccupied	clarity	pm2.5	0.3	Typical
1191	Wurster (NV)	C373c	inside	2018-11-25 21:51:00	21	Sun	unoccupied	clarity	pm2.5	0.3	Typical
1192	Wurster (NV)	C373c	inside	2018-11-25 22:08:00	22	Sun	unoccupied	clarity	pm2.5	0.7	Typical
1193	Wurster (NV)	C373c	inside	2018-11-25 22:25:00	22	Sun	unoccupied	clarity	pm2.5	0	Typical
1194	Wurster (NV)	C373c	inside	2018-11-25 22:42:00	22	Sun	unoccupied	clarity	pm2.5	0.7	Typical
1195	Wurster (NV)	C373c	inside	2018-11-25 22:59:00	22	Sun	unoccupied	clarity	pm2.5	0.23	Typical
1196	Wurster (NV)	C373c	inside	2018-11-25 23:16:00	23	Sun	unoccupied	clarity	pm2.5	0.23	Typical
1197	Wurster (NV)	C373c	inside	2018-11-25 23:33:00	23	Sun	unoccupied	clarity	pm2.5	0	Typical
1198	Wurster (NV)	C373c	inside	2018-11-25 23:50:00	23	Sun	unoccupied	clarity	pm2.5	0.53	Typical
1199	Wurster (NV)	C373c	inside	2018-11-26 00:07:00	0	Mon	unoccupied	clarity	pm2.5	0.53	Typical
1200	Wurster (NV)	C373c	inside	2018-11-26 00:24:00	0	Mon	unoccupied	clarity	pm2.5	0.3	Typical
1201	Wurster (NV)	C373c	inside	2018-11-26 00:41:00	0	Mon	unoccupied	clarity	pm2.5	0.07	Typical
1202	Wurster (NV)	C373c	inside	2018-11-26 00:58:00	0	Mon	unoccupied	clarity	pm2.5	0	Typical
1203	Wurster (NV)	C373c	inside	2018-11-26 01:15:00	1	Mon	unoccupied	clarity	pm2.5	0.23	Typical
1204	Wurster (NV)	C373c	inside	2018-11-26 01:32:00	1	Mon	unoccupied	clarity	pm2.5	0.23	Typical
1205	Wurster (NV)	C373c	inside	2018-11-26 01:49:00	1	Mon	unoccupied	clarity	pm2.5	0.77	Typical
1206	Wurster (NV)	C373c	inside	2018-11-26 02:06:00	2	Mon	unoccupied	clarity	pm2.5	0.7	Typical
1207	Wurster (NV)	C373c	inside	2018-11-26 02:23:00	2	Mon	unoccupied	clarity	pm2.5	0	Typical
1208	Wurster (NV)	C373c	inside	2018-11-26 02:40:00	2	Mon	unoccupied	clarity	pm2.5	0.53	Typical
1209	Wurster (NV)	C373c	inside	2018-11-26 02:57:00	2	Mon	unoccupied	clarity	pm2.5	0.47	Typical
1210	Wurster (NV)	C373c	inside	2018-11-26 03:14:00	3	Mon	unoccupied	clarity	pm2.5	0	Typical
1211	Wurster (NV)	C373c	inside	2018-11-26 03:31:00	3	Mon	unoccupied	clarity	pm2.5	0.47	Typical
1212	Wurster (NV)	C373c	inside	2018-11-26 03:48:00	3	Mon	unoccupied	clarity	pm2.5	0.77	Typical
1213	Wurster (NV)	C373c	inside	2018-11-26 04:05:00	4	Mon	unoccupied	clarity	pm2.5	0.3	Typical
1214	Wurster (NV)	C373c	inside	2018-11-26 04:22:00	4	Mon	unoccupied	clarity	pm2.5	0	Typical
1215	Wurster (NV)	C373c	inside	2018-11-26 04:39:00	4	Mon	unoccupied	clarity	pm2.5	0.7	Typical
1216	Wurster (NV)	C373c	inside	2018-11-26 04:56:00	4	Mon	unoccupied	clarity	pm2.5	0.3	Typical
1217	Wurster (NV)	C373c	inside	2018-11-26 05:13:00	5	Mon	unoccupied	clarity	pm2.5	1	Typical
1218	Wurster (NV)	C373c	inside	2018-11-26 05:30:00	5	Mon	unoccupied	clarity	pm2.5	0.23	Typical
1219	Wurster (NV)	C373c	inside	2018-11-26 05:47:00	5	Mon	unoccupied	clarity	pm2.5	1	Typical
1220	Wurster (NV)	C373c	inside	2018-11-26 06:04:00	6	Mon	unoccupied	clarity	pm2.5	0.77	Typical
1221	Wurster (NV)	C373c	inside	2018-11-26 06:21:00	6	Mon	unoccupied	clarity	pm2.5	1	Typical
1222	Wurster (NV)	C373c	inside	2018-11-26 06:38:00	6	Mon	unoccupied	clarity	pm2.5	1	Typical
1223	Wurster (NV)	C373c	inside	2018-11-26 06:55:00	6	Mon	unoccupied	clarity	pm2.5	1	Typical
1224	Wurster (NV)	C373c	inside	2018-11-26 07:12:00	7	Mon	occupied	clarity	pm2.5	1.84	Typical
1225	Wurster (NV)	C373c	inside	2018-11-26 07:29:00	7	Mon	occupied	clarity	pm2.5	1.53	Typical
1226	Wurster (NV)	C373c	inside	2018-11-26 07:46:00	7	Mon	occupied	clarity	pm2.5	3	Typical
1227	Wurster (NV)	C373c	inside	2018-11-26 08:03:00	8	Mon	occupied	clarity	pm2.5	3.93	Typical
1228	Wurster (NV)	C373c	inside	2018-11-26 08:20:00	8	Mon	occupied	clarity	pm2.5	4.77	Typical
1229	Wurster (NV)	C373c	inside	2018-11-26 08:37:00	8	Mon	occupied	clarity	pm2.5	5	Typical
1230	Wurster (NV)	C373c	inside	2018-11-26 08:54:00	8	Mon	occupied	clarity	pm2.5	6.23	Typical
1231	Wurster (NV)	C373c	inside	2018-11-26 09:11:00	9	Mon	occupied	clarity	pm2.5	6.63	Typical
1232	Wurster (NV)	C373c	inside	2018-11-26 09:28:00	9	Mon	occupied	clarity	pm2.5	7.6	Typical
1233	Wurster (NV)	C373c	inside	2018-11-26 09:45:00	9	Mon	occupied	clarity	pm2.5	7.79	Typical
1234	Wurster (NV)	C373c	inside	2018-11-26 10:02:00	10	Mon	occupied	clarity	pm2.5	6.53	Typical
1235	Wurster (NV)	C373c	inside	2018-11-26 10:19:00	10	Mon	occupied	clarity	pm2.5	6.23	Typical
1236	Wurster (NV)	C373c	inside	2018-11-26 10:36:00	10	Mon	occupied	clarity	pm2.5	7	Typical
1237	Wurster (NV)	C373c	inside	2018-11-26 10:53:00	10	Mon	occupied	clarity	pm2.5	7	Typical
1238	Wurster (NV)	C373c	inside	2018-11-26 11:10:00	11	Mon	occupied	clarity	pm2.5	5.93	Typical
1239	Wurster (NV)	C373c	inside	2018-11-26 11:27:00	11	Mon	occupied	clarity	pm2.5	6.7	Typical
1240	Wurster (NV)	C373c	inside	2018-11-26 11:44:00	11	Mon	occupied	clarity	pm2.5	6.16	Typical
1241	Wurster (NV)	C373c	inside	2018-11-26 12:01:00	12	Mon	occupied	clarity	pm2.5	4.23	Typical
1242	Wurster (NV)	C373c	inside	2018-11-26 12:18:00	12	Mon	occupied	clarity	pm2.5	5	Typical
1243	Wurster (NV)	C373c	inside	2018-11-26 12:35:00	12	Mon	occupied	clarity	pm2.5	5.77	Typical
1244	Wurster (NV)	C373c	inside	2018-11-26 12:52:00	12	Mon	occupied	clarity	pm2.5	6.4	Typical
1245	Wurster (NV)	C373c	inside	2018-11-26 13:09:00	13	Mon	occupied	clarity	pm2.5	5.4	Typical
1246	Wurster (NV)	C373c	inside	2018-11-26 13:26:00	13	Mon	occupied	clarity	pm2.5	5.77	Typical
1247	Wurster (NV)	C373c	inside	2018-11-26 13:43:00	13	Mon	occupied	clarity	pm2.5	4.53	Typical
1248	Wurster (NV)	C373c	inside	2018-11-26 14:17:00	14	Mon	occupied	clarity	pm2.5	5.23	Typical
1249	Wurster (NV)	C373c	inside	2018-11-26 14:34:00	14	Mon	occupied	clarity	pm2.5	4.93	Typical
1250	Wurster (NV)	C373c	inside	2018-11-26 14:51:00	14	Mon	occupied	clarity	pm2.5	5.4	Typical
1251	Wurster (NV)	C373c	inside	2018-11-26 15:08:00	15	Mon	occupied	clarity	pm2.5	5.47	Typical
1252	Wurster (NV)	C373c	inside	2018-11-26 15:25:00	15	Mon	occupied	clarity	pm2.5	5.77	Typical
1253	Wurster (NV)	C373c	inside	2018-11-26 15:42:00	15	Mon	occupied	clarity	pm2.5	5.53	Typical
1254	Wurster (NV)	C373c	inside	2018-11-26 15:59:00	15	Mon	occupied	clarity	pm2.5	5.93	Typical
1255	Wurster (NV)	C373c	inside	2018-11-26 16:16:00	16	Mon	occupied	clarity	pm2.5	6.23	Typical
1256	Wurster (NV)	C373c	inside	2018-11-26 16:33:00	16	Mon	occupied	clarity	pm2.5	5.53	Typical
1257	Wurster (NV)	C373c	inside	2018-11-26 16:50:00	16	Mon	occupied	clarity	pm2.5	4.47	Typical
1258	Wurster (NV)	C373c	inside	2018-11-26 17:07:00	17	Mon	occupied	clarity	pm2.5	6	Typical
1259	Wurster (NV)	C373c	inside	2018-11-26 17:24:00	17	Mon	occupied	clarity	pm2.5	5.7	Typical
1260	Wurster (NV)	C373c	inside	2018-11-26 17:41:00	17	Mon	occupied	clarity	pm2.5	4	Typical
1261	Wurster (NV)	C373c	inside	2018-11-26 17:58:00	17	Mon	occupied	clarity	pm2.5	4.23	Typical
1262	Wurster (NV)	C373c	inside	2018-11-26 18:15:00	18	Mon	occupied	clarity	pm2.5	3.53	Typical
1263	Wurster (NV)	C373c	inside	2018-11-26 18:32:00	18	Mon	occupied	clarity	pm2.5	4.77	Typical
1264	Wurster (NV)	C373c	inside	2018-11-26 18:48:00	18	Mon	occupied	clarity	pm2.5	5.84	Typical
1265	Wurster (NV)	C373c	inside	2018-11-26 19:05:00	19	Mon	unoccupied	clarity	pm2.5	7.7	Typical
1266	Wurster (NV)	C373c	inside	2018-11-26 19:22:00	19	Mon	unoccupied	clarity	pm2.5	7.53	Typical
1267	Wurster (NV)	C373c	inside	2018-11-26 19:39:00	19	Mon	unoccupied	clarity	pm2.5	5.7	Typical
1268	Wurster (NV)	C373c	inside	2018-11-26 19:56:00	19	Mon	unoccupied	clarity	pm2.5	4.53	Typical
1269	Wurster (NV)	C373c	inside	2018-11-26 20:13:00	20	Mon	unoccupied	clarity	pm2.5	5.77	Typical
1270	Wurster (NV)	C373c	inside	2018-11-26 20:30:00	20	Mon	unoccupied	clarity	pm2.5	4.3	Typical
1271	Wurster (NV)	C373c	inside	2018-11-26 20:47:00	20	Mon	unoccupied	clarity	pm2.5	3.7	Typical
1272	Wurster (NV)	C373c	inside	2018-11-26 21:04:00	21	Mon	unoccupied	clarity	pm2.5	4.23	Typical
1273	Wurster (NV)	C373c	inside	2018-11-26 21:21:00	21	Mon	unoccupied	clarity	pm2.5	3.7	Typical
1274	Wurster (NV)	C373c	inside	2018-11-26 21:38:00	21	Mon	unoccupied	clarity	pm2.5	3.3	Typical
1275	Wurster (NV)	C373c	inside	2018-11-26 21:55:00	21	Mon	unoccupied	clarity	pm2.5	3.77	Typical
1276	Wurster (NV)	C373c	inside	2018-11-26 22:12:00	22	Mon	unoccupied	clarity	pm2.5	4.4	Typical
1277	Wurster (NV)	C373c	inside	2018-11-26 22:29:00	22	Mon	unoccupied	clarity	pm2.5	3.53	Typical
1278	Wurster (NV)	C373c	inside	2018-11-26 22:46:00	22	Mon	unoccupied	clarity	pm2.5	3.47	Typical
1279	Wurster (NV)	C373c	inside	2018-11-26 23:03:00	23	Mon	unoccupied	clarity	pm2.5	3.3	Typical
1280	Wurster (NV)	C373c	inside	2018-11-26 23:20:00	23	Mon	unoccupied	clarity	pm2.5	2.77	Typical
1281	Wurster (NV)	C373c	inside	2018-11-26 23:37:00	23	Mon	unoccupied	clarity	pm2.5	4.23	Typical
1282	Wurster (NV)	C373c	inside	2018-11-26 23:54:00	23	Mon	unoccupied	clarity	pm2.5	4	Typical
1283	Wurster (NV)	C373c	inside	2018-11-27 00:11:00	0	Tue	unoccupied	clarity	pm2.5	5.53	Typical
1284	Wurster (NV)	C373c	inside	2018-11-27 00:28:00	0	Tue	unoccupied	clarity	pm2.5	4.47	Typical
1285	Wurster (NV)	C373c	inside	2018-11-27 00:45:00	0	Tue	unoccupied	clarity	pm2.5	5.53	Typical
1286	Wurster (NV)	C373c	inside	2018-11-27 01:02:00	1	Tue	unoccupied	clarity	pm2.5	6	Typical
1287	Wurster (NV)	C373c	inside	2018-11-27 01:19:00	1	Tue	unoccupied	clarity	pm2.5	5.77	Typical
1288	Wurster (NV)	C373c	inside	2018-11-27 01:36:00	1	Tue	unoccupied	clarity	pm2.5	3.93	Typical
1289	Wurster (NV)	C373c	inside	2018-11-27 01:53:00	1	Tue	unoccupied	clarity	pm2.5	4.16	Typical
1290	Wurster (NV)	C373c	inside	2018-11-27 02:10:00	2	Tue	unoccupied	clarity	pm2.5	3	Typical
1291	Wurster (NV)	C373c	inside	2018-11-27 02:27:00	2	Tue	unoccupied	clarity	pm2.5	3.23	Typical
1292	Wurster (NV)	C373c	inside	2018-11-27 02:44:00	2	Tue	unoccupied	clarity	pm2.5	2.77	Typical
1293	Wurster (NV)	C373c	inside	2018-11-27 03:01:00	3	Tue	unoccupied	clarity	pm2.5	3	Typical
1294	Wurster (NV)	C373c	inside	2018-11-27 03:18:00	3	Tue	unoccupied	clarity	pm2.5	4.3	Typical
1295	Wurster (NV)	C373c	inside	2018-11-27 03:35:00	3	Tue	unoccupied	clarity	pm2.5	4.23	Typical
1296	Wurster (NV)	C373c	inside	2018-11-27 03:52:00	3	Tue	unoccupied	clarity	pm2.5	3.14	Typical
1297	Wurster (NV)	C373c	inside	2018-11-27 04:09:00	4	Tue	unoccupied	clarity	pm2.5	2.6	Typical
1298	Wurster (NV)	C373c	inside	2018-11-27 04:26:00	4	Tue	unoccupied	clarity	pm2.5	4.23	Typical
1299	Wurster (NV)	C373c	inside	2018-11-27 04:43:00	4	Tue	unoccupied	clarity	pm2.5	5	Typical
1300	Wurster (NV)	C373c	inside	2018-11-27 05:17:00	5	Tue	unoccupied	clarity	pm2.5	5.47	Typical
1301	Wurster (NV)	C373c	inside	2018-11-27 05:34:00	5	Tue	unoccupied	clarity	pm2.5	4.07	Typical
1302	Wurster (NV)	C373c	inside	2018-11-27 05:51:00	5	Tue	unoccupied	clarity	pm2.5	2.53	Typical
1303	Wurster (NV)	C373c	inside	2018-11-27 06:08:00	6	Tue	unoccupied	clarity	pm2.5	2	Typical
1304	Wurster (NV)	C373c	inside	2018-11-27 06:25:00	6	Tue	unoccupied	clarity	pm2.5	3.07	Typical
1305	Wurster (NV)	C373c	inside	2018-11-27 06:42:00	6	Tue	unoccupied	clarity	pm2.5	4.23	Typical
1306	Wurster (NV)	C373c	inside	2018-11-27 06:59:00	6	Tue	unoccupied	clarity	pm2.5	6.41	Typical
1307	Wurster (NV)	C373c	inside	2018-11-27 07:16:00	7	Tue	occupied	clarity	pm2.5	7	Typical
1308	Wurster (NV)	C373c	inside	2018-11-27 07:33:00	7	Tue	occupied	clarity	pm2.5	9	Typical
1309	Wurster (NV)	C373c	inside	2018-11-27 07:50:00	7	Tue	occupied	clarity	pm2.5	5	Typical
1310	Wurster (NV)	C373c	inside	2018-11-27 08:07:00	8	Tue	occupied	clarity	pm2.5	4.47	Typical
1311	Wurster (NV)	C373c	inside	2018-11-27 08:24:00	8	Tue	occupied	clarity	pm2.5	5	Typical
1312	Wurster (NV)	C373c	inside	2018-11-27 08:41:00	8	Tue	occupied	clarity	pm2.5	5.3	Typical
1313	Wurster (NV)	C373c	inside	2018-11-27 08:58:00	8	Tue	occupied	clarity	pm2.5	6.23	Typical
1314	Wurster (NV)	C373c	inside	2018-11-27 09:15:00	9	Tue	occupied	clarity	pm2.5	5.53	Typical
1315	Wurster (NV)	C373c	inside	2018-11-27 09:32:00	9	Tue	occupied	clarity	pm2.5	3.84	Typical
1316	Wurster (NV)	C373c	inside	2018-11-27 09:49:00	9	Tue	occupied	clarity	pm2.5	3.3	Typical
1317	Wurster (NV)	C373c	inside	2018-11-27 10:06:00	10	Tue	occupied	clarity	pm2.5	3	Typical
1318	Wurster (NV)	C373c	inside	2018-11-27 10:23:00	10	Tue	occupied	clarity	pm2.5	2.7	Typical
1319	Wurster (NV)	C373c	inside	2018-11-27 10:40:00	10	Tue	occupied	clarity	pm2.5	3.4	Typical
1320	Wurster (NV)	C373c	inside	2018-11-27 10:57:00	10	Tue	occupied	clarity	pm2.5	2.77	Typical
1321	Wurster (NV)	C373c	inside	2018-11-27 11:14:00	11	Tue	occupied	clarity	pm2.5	3	Typical
1322	Wurster (NV)	C373c	inside	2018-11-27 11:31:00	11	Tue	occupied	clarity	pm2.5	4.23	Typical
1323	Wurster (NV)	C373c	inside	2018-11-27 11:48:00	11	Tue	occupied	clarity	pm2.5	8.23	Typical
1324	Wurster (NV)	C373c	inside	2018-11-27 12:05:00	12	Tue	occupied	clarity	pm2.5	5.77	Typical
1325	Wurster (NV)	C373c	inside	2018-11-27 12:22:00	12	Tue	occupied	clarity	pm2.5	4	Typical
1326	Wurster (NV)	C373c	inside	2018-11-27 12:39:00	12	Tue	occupied	clarity	pm2.5	8.23	Typical
1327	Wurster (NV)	C373c	inside	2018-11-27 12:56:00	12	Tue	occupied	clarity	pm2.5	6	Typical
1328	Wurster (NV)	C373c	inside	2018-11-27 13:13:00	13	Tue	occupied	clarity	pm2.5	5.86	Typical
1329	Wurster (NV)	C373c	inside	2018-11-27 13:30:00	13	Tue	occupied	clarity	pm2.5	9	Typical
1330	Wurster (NV)	C373c	inside	2018-11-27 13:47:00	13	Tue	occupied	clarity	pm2.5	11	Typical
1331	Wurster (NV)	C373c	inside	2018-11-27 14:04:00	14	Tue	occupied	clarity	pm2.5	8.53	Typical
1332	Wurster (NV)	C373c	inside	2018-11-27 14:21:00	14	Tue	occupied	clarity	pm2.5	8.77	Typical
1333	Wurster (NV)	C373c	inside	2018-11-27 14:38:00	14	Tue	occupied	clarity	pm2.5	7.23	Typical
1334	Wurster (NV)	C373c	inside	2018-11-27 14:55:00	14	Tue	occupied	clarity	pm2.5	7.77	Typical
1335	Wurster (NV)	C373c	inside	2018-11-27 15:12:00	15	Tue	occupied	clarity	pm2.5	8.23	Typical
1336	Wurster (NV)	C373c	inside	2018-11-27 15:29:00	15	Tue	occupied	clarity	pm2.5	7.23	Typical
1337	Wurster (NV)	C373c	inside	2018-11-27 15:46:00	15	Tue	occupied	clarity	pm2.5	5.53	Typical
1338	Wurster (NV)	C373c	inside	2018-11-27 16:03:00	16	Tue	occupied	clarity	pm2.5	4.3	Typical
1339	Wurster (NV)	C373c	inside	2018-11-27 16:20:00	16	Tue	occupied	clarity	pm2.5	3.84	Typical
1340	Wurster (NV)	C373c	inside	2018-11-27 16:37:00	16	Tue	occupied	clarity	pm2.5	6.23	Typical
1341	Wurster (NV)	C373c	inside	2018-11-27 16:54:00	16	Tue	occupied	clarity	pm2.5	5.23	Typical
1342	Wurster (NV)	C373c	inside	2018-11-27 17:11:00	17	Tue	occupied	clarity	pm2.5	6.93	Typical
1343	Wurster (NV)	C373c	inside	2018-11-27 17:28:00	17	Tue	occupied	clarity	pm2.5	7.33	Typical
1344	Wurster (NV)	C373c	inside	2018-11-27 17:45:00	17	Tue	occupied	clarity	pm2.5	4.77	Typical
1345	Wurster (NV)	C373c	inside	2018-11-27 18:02:00	18	Tue	occupied	clarity	pm2.5	4	Typical
1346	Wurster (NV)	C373c	inside	2018-11-27 18:19:00	18	Tue	occupied	clarity	pm2.5	5.53	Typical
1347	Wurster (NV)	C373c	inside	2018-11-27 18:36:00	18	Tue	occupied	clarity	pm2.5	5.47	Typical
1348	Wurster (NV)	C373c	inside	2018-11-27 18:53:00	18	Tue	occupied	clarity	pm2.5	4.77	Typical
1349	Wurster (NV)	C373c	inside	2018-11-27 19:10:00	19	Tue	unoccupied	clarity	pm2.5	4.53	Typical
1350	Wurster (NV)	C373c	inside	2018-11-27 19:27:00	19	Tue	unoccupied	clarity	pm2.5	5.63	Typical
1351	Wurster (NV)	C373c	inside	2018-11-27 19:44:00	19	Tue	unoccupied	clarity	pm2.5	5.77	Typical
1352	Wurster (NV)	C373c	inside	2018-11-27 20:01:00	20	Tue	unoccupied	clarity	pm2.5	6.56	Typical
1353	Wurster (NV)	C373c	inside	2018-11-27 20:18:00	20	Tue	unoccupied	clarity	pm2.5	8.23	Typical
1354	Wurster (NV)	C373c	inside	2018-11-27 20:35:00	20	Tue	unoccupied	clarity	pm2.5	6.93	Typical
1355	Wurster (NV)	C373c	inside	2018-11-27 20:52:00	20	Tue	unoccupied	clarity	pm2.5	4.53	Typical
1356	Wurster (NV)	C373c	inside	2018-11-27 21:09:00	21	Tue	unoccupied	clarity	pm2.5	4.23	Typical
1357	Wurster (NV)	C373c	inside	2018-11-27 21:26:00	21	Tue	unoccupied	clarity	pm2.5	3.6	Typical
1358	Wurster (NV)	C373c	inside	2018-11-27 21:43:00	21	Tue	unoccupied	clarity	pm2.5	2.23	Typical
1359	Wurster (NV)	C373c	inside	2018-11-27 22:17:00	22	Tue	unoccupied	clarity	pm2.5	2.53	Typical
1360	Wurster (NV)	C373c	inside	2018-11-27 22:34:00	22	Tue	unoccupied	clarity	pm2.5	2.23	Typical
1361	Wurster (NV)	C373c	inside	2018-11-27 22:51:00	22	Tue	unoccupied	clarity	pm2.5	1.23	Typical
1362	Wurster (NV)	C373c	inside	2018-11-27 23:08:00	23	Tue	unoccupied	clarity	pm2.5	1	Typical
1363	Wurster (NV)	C373c	inside	2018-11-27 23:25:00	23	Tue	unoccupied	clarity	pm2.5	1	Typical
1364	Wurster (NV)	C373c	inside	2018-11-27 23:42:00	23	Tue	unoccupied	clarity	pm2.5	0.7	Typical
1365	Wurster (NV)	C373c	inside	2018-11-27 23:59:00	23	Tue	unoccupied	clarity	pm2.5	1.53	Typical
1366	Wurster (NV)	C373c	inside	2018-11-28 00:16:00	0	Wed	unoccupied	clarity	pm2.5	2	Typical
1367	Wurster (NV)	C373c	inside	2018-11-28 00:33:00	0	Wed	unoccupied	clarity	pm2.5	1.47	Typical
1368	Wurster (NV)	C373c	inside	2018-11-28 00:50:00	0	Wed	unoccupied	clarity	pm2.5	0.77	Typical
1369	Wurster (NV)	C373c	inside	2018-11-28 01:07:00	1	Wed	unoccupied	clarity	pm2.5	0.47	Typical
1370	Wurster (NV)	C373c	inside	2018-11-28 01:24:00	1	Wed	unoccupied	clarity	pm2.5	0.77	Typical
1371	Wurster (NV)	C373c	inside	2018-11-28 01:41:00	1	Wed	unoccupied	clarity	pm2.5	1.23	Typical
1372	Wurster (NV)	C373c	inside	2018-11-28 01:58:00	1	Wed	unoccupied	clarity	pm2.5	1	Typical
1373	Wurster (NV)	C373c	inside	2018-11-28 02:15:00	2	Wed	unoccupied	clarity	pm2.5	1	Typical
1374	Wurster (NV)	C373c	inside	2018-11-28 02:32:00	2	Wed	unoccupied	clarity	pm2.5	1	Typical
1375	Wurster (NV)	C373c	inside	2018-11-28 02:49:00	2	Wed	unoccupied	clarity	pm2.5	0.7	Typical
1376	Wurster (NV)	C373c	inside	2018-11-28 03:06:00	3	Wed	unoccupied	clarity	pm2.5	2.3	Typical
1377	Wurster (NV)	C373c	inside	2018-11-28 03:23:00	3	Wed	unoccupied	clarity	pm2.5	2.7	Typical
1378	Wurster (NV)	C373c	inside	2018-11-28 03:40:00	3	Wed	unoccupied	clarity	pm2.5	1.77	Typical
1379	Wurster (NV)	C373c	inside	2018-11-28 03:57:00	3	Wed	unoccupied	clarity	pm2.5	1	Typical
1380	Wurster (NV)	C373c	inside	2018-11-28 04:14:00	4	Wed	unoccupied	clarity	pm2.5	1.77	Typical
1381	Wurster (NV)	C373c	inside	2018-11-28 04:31:00	4	Wed	unoccupied	clarity	pm2.5	1.23	Typical
1382	Wurster (NV)	C373c	inside	2018-11-28 04:48:00	4	Wed	unoccupied	clarity	pm2.5	3.47	Typical
1383	Wurster (NV)	C373c	inside	2018-11-28 05:05:00	5	Wed	unoccupied	clarity	pm2.5	3.23	Typical
1384	Wurster (NV)	C373c	inside	2018-11-28 05:22:00	5	Wed	unoccupied	clarity	pm2.5	2.14	Typical
1385	Wurster (NV)	C373c	inside	2018-11-28 05:39:00	5	Wed	unoccupied	clarity	pm2.5	2.77	Typical
1386	Wurster (NV)	C373c	inside	2018-11-28 05:56:00	5	Wed	unoccupied	clarity	pm2.5	4	Typical
1387	Wurster (NV)	C373c	inside	2018-11-28 06:13:00	6	Wed	unoccupied	clarity	pm2.5	6	Typical
1388	Wurster (NV)	C373c	inside	2018-11-28 06:30:00	6	Wed	unoccupied	clarity	pm2.5	6.84	Typical
1389	Wurster (NV)	C373c	inside	2018-11-28 06:47:00	6	Wed	unoccupied	clarity	pm2.5	5.47	Typical
1390	Wurster (NV)	C373c	inside	2018-11-28 07:04:00	7	Wed	occupied	clarity	pm2.5	4.77	Typical
1391	Wurster (NV)	C373c	inside	2018-11-28 07:21:00	7	Wed	occupied	clarity	pm2.5	5.07	Typical
1392	Wurster (NV)	C373c	inside	2018-11-28 07:38:00	7	Wed	occupied	clarity	pm2.5	5.16	Typical
1393	Wurster (NV)	C373c	inside	2018-11-28 07:55:00	7	Wed	occupied	clarity	pm2.5	5	Typical
1394	Wurster (NV)	C373c	inside	2018-11-28 08:12:00	8	Wed	occupied	clarity	pm2.5	4.07	Typical
1395	Wurster (NV)	C373c	inside	2018-11-28 08:29:00	8	Wed	occupied	clarity	pm2.5	5.67	Typical
1396	Wurster (NV)	C373c	inside	2018-11-28 08:46:00	8	Wed	occupied	clarity	pm2.5	3.23	Typical
1397	Wurster (NV)	C373c	inside	2018-11-28 09:03:00	9	Wed	occupied	clarity	pm2.5	1	Typical
1398	Wurster (NV)	C373c	inside	2018-11-28 09:20:00	9	Wed	occupied	clarity	pm2.5	0.7	Typical
1399	Wurster (NV)	C373c	inside	2018-11-28 09:37:00	9	Wed	occupied	clarity	pm2.5	0.77	Typical
1400	Wurster (NV)	C373c	inside	2018-11-28 09:54:00	9	Wed	occupied	clarity	pm2.5	1	Typical
1401	Wurster (NV)	C373c	inside	2018-11-28 10:11:00	10	Wed	occupied	clarity	pm2.5	0.93	Typical
1402	Wurster (NV)	C373c	inside	2018-11-28 10:28:00	10	Wed	occupied	clarity	pm2.5	1	Typical
1403	Wurster (NV)	C373c	inside	2018-11-28 10:45:00	10	Wed	occupied	clarity	pm2.5	1	Typical
1404	Wurster (NV)	C373c	inside	2018-11-28 11:02:00	11	Wed	occupied	clarity	pm2.5	1	Typical
1405	Wurster (NV)	C373c	inside	2018-11-28 11:19:00	11	Wed	occupied	clarity	pm2.5	0.77	Typical
1406	Wurster (NV)	C373c	inside	2018-11-28 11:36:00	11	Wed	occupied	clarity	pm2.5	0.93	Typical
1407	Wurster (NV)	C373c	inside	2018-11-28 11:53:00	11	Wed	occupied	clarity	pm2.5	1	Typical
1408	Wurster (NV)	C373c	inside	2018-11-28 12:09:00	12	Wed	occupied	clarity	pm2.5	1.3	Typical
1409	Wurster (NV)	C373c	inside	2018-11-28 12:26:00	12	Wed	occupied	clarity	pm2.5	1.47	Typical
1410	Wurster (NV)	C373c	inside	2018-11-28 12:43:00	12	Wed	occupied	clarity	pm2.5	1.23	Typical
1411	Wurster (NV)	C373c	inside	2018-11-28 13:17:00	13	Wed	occupied	clarity	pm2.5	1.47	Typical
1412	Wurster (NV)	C373c	inside	2018-11-28 13:34:00	13	Wed	occupied	clarity	pm2.5	1.7	Typical
1413	Wurster (NV)	C373c	inside	2018-11-28 13:51:00	13	Wed	occupied	clarity	pm2.5	2.77	Typical
1414	Wurster (NV)	C373c	inside	2018-11-28 14:08:00	14	Wed	occupied	clarity	pm2.5	2	Typical
1415	Wurster (NV)	C373c	inside	2018-11-28 14:25:00	14	Wed	occupied	clarity	pm2.5	1.7	Typical
1416	Wurster (NV)	C373c	inside	2018-11-28 14:42:00	14	Wed	occupied	clarity	pm2.5	1.77	Typical
1417	Wurster (NV)	C373c	inside	2018-11-28 14:59:00	14	Wed	occupied	clarity	pm2.5	1.37	Typical
1418	Wurster (NV)	C373c	inside	2018-11-28 15:16:00	15	Wed	occupied	clarity	pm2.5	1.07	Typical
1419	Wurster (NV)	C373c	inside	2018-11-28 15:33:00	15	Wed	occupied	clarity	pm2.5	0.53	Typical
1420	Wurster (NV)	C373c	inside	2018-11-28 15:50:00	15	Wed	occupied	clarity	pm2.5	1.23	Typical
1421	Wurster (NV)	C373c	inside	2018-11-28 16:07:00	16	Wed	occupied	clarity	pm2.5	1	Typical
1422	Wurster (NV)	C373c	inside	2018-11-28 16:24:00	16	Wed	occupied	clarity	pm2.5	1.3	Typical
1423	Wurster (NV)	C373c	inside	2018-11-28 16:41:00	16	Wed	occupied	clarity	pm2.5	1.3	Typical
1424	Wurster (NV)	C373c	inside	2018-11-28 16:58:00	16	Wed	occupied	clarity	pm2.5	1.47	Typical
1425	Wurster (NV)	C373c	inside	2018-11-28 17:15:00	17	Wed	occupied	clarity	pm2.5	1	Typical
1426	Wurster (NV)	C373c	inside	2018-11-28 17:32:00	17	Wed	occupied	clarity	pm2.5	1.3	Typical
1427	Wurster (NV)	C373c	inside	2018-11-28 17:49:00	17	Wed	occupied	clarity	pm2.5	1.23	Typical
1428	Wurster (NV)	C373c	inside	2018-11-28 18:06:00	18	Wed	occupied	clarity	pm2.5	1.3	Typical
1429	Wurster (NV)	C373c	inside	2018-11-28 18:23:00	18	Wed	occupied	clarity	pm2.5	0.84	Typical
1430	Wurster (NV)	C373c	inside	2018-11-28 18:40:00	18	Wed	occupied	clarity	pm2.5	6.37	Typical
1431	Wurster (NV)	C373c	inside	2018-11-28 18:57:00	18	Wed	occupied	clarity	pm2.5	6.47	Typical
1432	Wurster (NV)	C373c	inside	2018-11-28 19:14:00	19	Wed	unoccupied	clarity	pm2.5	2	Typical
1433	Wurster (NV)	C373c	inside	2018-11-28 19:31:00	19	Wed	unoccupied	clarity	pm2.5	2.14	Typical
1434	Wurster (NV)	C373c	inside	2018-11-28 19:48:00	19	Wed	unoccupied	clarity	pm2.5	1	Typical
1435	Wurster (NV)	C373c	inside	2018-11-28 20:05:00	20	Wed	unoccupied	clarity	pm2.5	1	Typical
1436	Wurster (NV)	C373c	inside	2018-11-28 20:22:00	20	Wed	unoccupied	clarity	pm2.5	0.7	Typical
1437	Wurster (NV)	C373c	inside	2018-11-28 20:39:00	20	Wed	unoccupied	clarity	pm2.5	0.3	Typical
1438	Wurster (NV)	C373c	inside	2018-11-28 20:56:00	20	Wed	unoccupied	clarity	pm2.5	1	Typical
1439	Wurster (NV)	C373c	inside	2018-11-28 21:13:00	21	Wed	unoccupied	clarity	pm2.5	1	Typical
1440	Wurster (NV)	C373c	inside	2018-11-28 21:30:00	21	Wed	unoccupied	clarity	pm2.5	0.23	Typical
1441	Wurster (NV)	C373c	inside	2018-11-28 21:47:00	21	Wed	unoccupied	clarity	pm2.5	0.3	Typical
1442	Wurster (NV)	C373c	inside	2018-11-28 22:04:00	22	Wed	unoccupied	clarity	pm2.5	0.77	Typical
1443	Wurster (NV)	C373c	inside	2018-11-28 22:21:00	22	Wed	unoccupied	clarity	pm2.5	0	Typical
1444	Wurster (NV)	C373c	inside	2018-11-28 22:38:00	22	Wed	unoccupied	clarity	pm2.5	0	Typical
1445	Wurster (NV)	C373c	inside	2018-11-28 22:55:00	22	Wed	unoccupied	clarity	pm2.5	0.53	Typical
1446	Wurster (NV)	C373c	inside	2018-11-28 23:12:00	23	Wed	unoccupied	clarity	pm2.5	0	Typical
1447	Wurster (NV)	C373c	inside	2018-11-28 23:29:00	23	Wed	unoccupied	clarity	pm2.5	0.23	Typical
1448	Wurster (NV)	C373c	inside	2018-11-28 23:46:00	23	Wed	unoccupied	clarity	pm2.5	0	Typical
1449	Wurster (NV)	C373c	inside	2018-11-29 00:03:00	0	Thu	unoccupied	clarity	pm2.5	0	Typical
1450	Wurster (NV)	C373c	inside	2018-11-29 00:20:00	0	Thu	unoccupied	clarity	pm2.5	0	Typical
1451	Wurster (NV)	C373c	inside	2018-11-29 00:37:00	0	Thu	unoccupied	clarity	pm2.5	0	Typical
1452	Wurster (NV)	C373c	inside	2018-11-29 00:54:00	0	Thu	unoccupied	clarity	pm2.5	0	Typical
1453	Wurster (NV)	C373c	inside	2018-11-29 01:11:00	1	Thu	unoccupied	clarity	pm2.5	0.23	Typical
1454	Wurster (NV)	C373c	inside	2018-11-29 01:28:00	1	Thu	unoccupied	clarity	pm2.5	0	Typical
1455	Wurster (NV)	C373c	inside	2018-11-29 01:45:00	1	Thu	unoccupied	clarity	pm2.5	0.77	Typical
1456	Wurster (NV)	C373c	inside	2018-11-29 02:02:00	2	Thu	unoccupied	clarity	pm2.5	0.77	Typical
1457	Wurster (NV)	C373c	inside	2018-11-29 02:19:00	2	Thu	unoccupied	clarity	pm2.5	1.23	Typical
1458	Wurster (NV)	C373c	inside	2018-11-29 02:36:00	2	Thu	unoccupied	clarity	pm2.5	0.3	Typical
1459	Wurster (NV)	C373c	inside	2018-11-29 02:53:00	2	Thu	unoccupied	clarity	pm2.5	0.23	Typical
1460	Wurster (NV)	C373c	inside	2018-11-29 03:10:00	3	Thu	unoccupied	clarity	pm2.5	0.84	Typical
1461	Wurster (NV)	C373c	inside	2018-11-29 03:27:00	3	Thu	unoccupied	clarity	pm2.5	0.47	Typical
1462	Wurster (NV)	C373c	inside	2018-11-29 03:44:00	3	Thu	unoccupied	clarity	pm2.5	1.3	Typical
1463	Wurster (NV)	C373c	inside	2018-11-29 04:01:00	4	Thu	unoccupied	clarity	pm2.5	1.07	Typical
1464	Wurster (NV)	C373c	inside	2018-11-29 04:18:00	4	Thu	unoccupied	clarity	pm2.5	1.23	Typical
1465	Wurster (NV)	C373c	inside	2018-11-29 04:35:00	4	Thu	unoccupied	clarity	pm2.5	1.47	Typical
1466	Wurster (NV)	C373c	inside	2018-11-29 04:52:00	4	Thu	unoccupied	clarity	pm2.5	1.84	Typical
1467	Wurster (NV)	C373c	inside	2018-11-29 05:09:00	5	Thu	unoccupied	clarity	pm2.5	1	Typical
1468	Wurster (NV)	C373c	inside	2018-11-29 05:26:00	5	Thu	unoccupied	clarity	pm2.5	1.23	Typical
1469	Wurster (NV)	C373c	inside	2018-11-29 05:43:00	5	Thu	unoccupied	clarity	pm2.5	1.53	Typical
1470	Wurster (NV)	C373c	inside	2018-11-29 06:17:00	6	Thu	unoccupied	clarity	pm2.5	2	Typical
1471	Wurster (NV)	C373c	inside	2018-11-29 06:34:00	6	Thu	unoccupied	clarity	pm2.5	2.16	Typical
1472	Wurster (NV)	C373c	inside	2018-11-29 06:51:00	6	Thu	unoccupied	clarity	pm2.5	2	Typical
1473	Wurster (NV)	C373c	inside	2018-11-29 07:08:00	7	Thu	occupied	clarity	pm2.5	2.23	Typical
1474	Wurster (NV)	C373c	inside	2018-11-29 07:25:00	7	Thu	occupied	clarity	pm2.5	2	Typical
1475	Wurster (NV)	C373c	inside	2018-11-29 07:42:00	7	Thu	occupied	clarity	pm2.5	1.07	Typical
1476	Wurster (NV)	C373c	inside	2018-11-29 07:59:00	7	Thu	occupied	clarity	pm2.5	1	Typical
1477	Wurster (NV)	C373c	inside	2018-11-29 08:16:00	8	Thu	occupied	clarity	pm2.5	1.07	Typical
1478	Wurster (NV)	C373c	inside	2018-11-29 08:33:00	8	Thu	occupied	clarity	pm2.5	0.77	Typical
1479	Wurster (NV)	C373c	inside	2018-11-29 08:50:00	8	Thu	occupied	clarity	pm2.5	1.23	Typical
1480	Wurster (NV)	C373c	inside	2018-11-29 09:07:00	9	Thu	occupied	clarity	pm2.5	2	Typical
1481	Wurster (NV)	C373c	inside	2018-11-29 09:24:00	9	Thu	occupied	clarity	pm2.5	1.23	Typical
1482	Wurster (NV)	C373c	inside	2018-11-29 09:41:00	9	Thu	occupied	clarity	pm2.5	2.4	Typical
1483	Wurster (NV)	C373c	inside	2018-11-29 09:58:00	9	Thu	occupied	clarity	pm2.5	0.77	Typical
1484	Wurster (NV)	C373c	inside	2018-11-29 10:15:00	10	Thu	occupied	clarity	pm2.5	0.53	Typical
1485	Wurster (NV)	C373c	inside	2018-11-29 10:32:00	10	Thu	occupied	clarity	pm2.5	0.84	Typical
1486	Wurster (NV)	C373c	inside	2018-11-29 10:49:00	10	Thu	occupied	clarity	pm2.5	1.53	Typical
1487	Wurster (NV)	C373c	inside	2018-11-29 11:06:00	11	Thu	occupied	clarity	pm2.5	1	Typical
1488	Wurster (NV)	C373c	inside	2018-11-29 11:23:00	11	Thu	occupied	clarity	pm2.5	1	Typical
1489	Wurster (NV)	C373c	inside	2018-11-29 11:40:00	11	Thu	occupied	clarity	pm2.5	0.23	Typical
1490	Wurster (NV)	C373c	inside	2018-11-29 11:57:00	11	Thu	occupied	clarity	pm2.5	0.7	Typical
1491	Wurster (NV)	C373c	inside	2018-11-29 12:14:00	12	Thu	occupied	clarity	pm2.5	1	Typical
1492	Wurster (NV)	C373c	inside	2018-11-29 12:31:00	12	Thu	occupied	clarity	pm2.5	0.47	Typical
1493	Wurster (NV)	C373c	inside	2018-11-29 12:48:00	12	Thu	occupied	clarity	pm2.5	0.77	Typical
1494	Wurster (NV)	C373c	inside	2018-11-29 13:05:00	13	Thu	occupied	clarity	pm2.5	1	Typical
1495	Wurster (NV)	C373c	inside	2018-11-29 13:22:00	13	Thu	occupied	clarity	pm2.5	0.3	Typical
1496	Wurster (NV)	C373c	inside	2018-11-29 13:39:00	13	Thu	occupied	clarity	pm2.5	0.77	Typical
1497	Wurster (NV)	C373c	inside	2018-11-29 13:56:00	13	Thu	occupied	clarity	pm2.5	0.93	Typical
1498	Wurster (NV)	C373c	inside	2018-11-29 14:13:00	14	Thu	occupied	clarity	pm2.5	0	Typical
1499	Wurster (NV)	C373c	inside	2018-11-29 14:30:00	14	Thu	occupied	clarity	pm2.5	0.47	Typical
1500	Wurster (NV)	C373c	inside	2018-11-29 14:47:00	14	Thu	occupied	clarity	pm2.5	0.47	Typical
1501	Wurster (NV)	C373c	inside	2018-11-29 15:04:00	15	Thu	occupied	clarity	pm2.5	0	Typical
1502	Wurster (NV)	C373c	inside	2018-11-29 15:21:00	15	Thu	occupied	clarity	pm2.5	0	Typical
1503	Wurster (NV)	C373c	inside	2018-11-29 15:38:00	15	Thu	occupied	clarity	pm2.5	0.3	Typical
1504	Wurster (NV)	C373c	inside	2018-11-29 15:55:00	15	Thu	occupied	clarity	pm2.5	0	Typical
1505	Wurster (NV)	C373c	inside	2018-11-29 16:12:00	16	Thu	occupied	clarity	pm2.5	0	Typical
1506	Wurster (NV)	C373c	inside	2018-11-29 16:29:00	16	Thu	occupied	clarity	pm2.5	0	Typical
1507	Wurster (NV)	C373c	inside	2018-11-29 16:46:00	16	Thu	occupied	clarity	pm2.5	0	Typical
1508	Wurster (NV)	C373c	inside	2018-11-29 17:03:00	17	Thu	occupied	clarity	pm2.5	0	Typical
1509	Wurster (NV)	C373c	inside	2018-11-29 17:20:00	17	Thu	occupied	clarity	pm2.5	0	Typical
1510	Wurster (NV)	C373c	inside	2018-11-29 17:37:00	17	Thu	occupied	clarity	pm2.5	0	Typical
1511	Wurster (NV)	C373c	inside	2018-11-29 17:54:00	17	Thu	occupied	clarity	pm2.5	0	Typical
1512	Wurster (NV)	C373c	inside	2018-11-29 18:11:00	18	Thu	occupied	clarity	pm2.5	0	Typical
1513	Wurster (NV)	C373c	inside	2018-11-29 18:28:00	18	Thu	occupied	clarity	pm2.5	0	Typical
1514	Wurster (NV)	C373c	inside	2018-11-29 18:45:00	18	Thu	occupied	clarity	pm2.5	0	Typical
1515	Wurster (NV)	C373c	inside	2018-11-29 19:02:00	19	Thu	unoccupied	clarity	pm2.5	0.07	Typical
1516	Wurster (NV)	C373c	inside	2018-11-29 19:19:00	19	Thu	unoccupied	clarity	pm2.5	0.23	Typical
1517	Wurster (NV)	C373c	inside	2018-11-29 19:36:00	19	Thu	unoccupied	clarity	pm2.5	1	Typical
1518	Wurster (NV)	C373c	inside	2018-11-29 19:53:00	19	Thu	unoccupied	clarity	pm2.5	1.3	Typical
1519	Wurster (NV)	C373c	inside	2018-11-29 20:10:00	20	Thu	unoccupied	clarity	pm2.5	1	Typical
1520	Wurster (NV)	C373c	inside	2018-11-29 20:27:00	20	Thu	unoccupied	clarity	pm2.5	1.77	Typical
1521	Wurster (NV)	C373c	inside	2018-11-29 20:44:00	20	Thu	unoccupied	clarity	pm2.5	0.47	Typical
1522	Wurster (NV)	C373c	inside	2018-11-29 21:01:00	21	Thu	unoccupied	clarity	pm2.5	0.3	Typical
1523	Wurster (NV)	C373c	inside	2018-11-29 21:18:00	21	Thu	unoccupied	clarity	pm2.5	0.77	Typical
1524	Wurster (NV)	C373c	inside	2018-11-29 21:35:00	21	Thu	unoccupied	clarity	pm2.5	1.23	Typical
1525	Wurster (NV)	C373c	inside	2018-11-29 21:52:00	21	Thu	unoccupied	clarity	pm2.5	1.77	Typical
1526	Wurster (NV)	C373c	inside	2018-11-29 22:09:00	22	Thu	unoccupied	clarity	pm2.5	3.16	Typical
1527	Wurster (NV)	C373c	inside	2018-11-29 22:26:00	22	Thu	unoccupied	clarity	pm2.5	3.07	Typical
1528	Wurster (NV)	C373c	inside	2018-11-29 22:43:00	22	Thu	unoccupied	clarity	pm2.5	3	Typical
1529	Wurster (NV)	C373c	inside	2018-11-29 23:17:00	23	Thu	unoccupied	clarity	pm2.5	2.3	Typical
1530	Wurster (NV)	C373c	inside	2018-11-29 23:34:00	23	Thu	unoccupied	clarity	pm2.5	2.47	Typical
1531	Wurster (NV)	C373c	inside	2018-11-29 23:51:00	23	Thu	unoccupied	clarity	pm2.5	2.53	Typical
1532	Wurster (NV)	C373c	inside	2018-11-30 00:08:00	0	Fri	unoccupied	clarity	pm2.5	1.53	Typical
1533	Wurster (NV)	C373c	inside	2018-11-30 00:25:00	0	Fri	unoccupied	clarity	pm2.5	1.84	Typical
1534	Wurster (NV)	C373c	inside	2018-11-30 00:42:00	0	Fri	unoccupied	clarity	pm2.5	1.93	Typical
1535	Wurster (NV)	C373c	inside	2018-11-30 00:59:00	0	Fri	unoccupied	clarity	pm2.5	1.23	Typical
1536	Wurster (NV)	C373c	inside	2018-11-30 01:16:00	1	Fri	unoccupied	clarity	pm2.5	1.47	Typical
1537	Wurster (NV)	C373c	inside	2018-11-30 01:33:00	1	Fri	unoccupied	clarity	pm2.5	1.53	Typical
1538	Wurster (NV)	C373c	inside	2018-11-30 01:50:00	1	Fri	unoccupied	clarity	pm2.5	1.3	Typical
1539	Wurster (NV)	C373c	inside	2018-11-30 02:07:00	2	Fri	unoccupied	clarity	pm2.5	1.47	Typical
1540	Wurster (NV)	C373c	inside	2018-11-30 02:24:00	2	Fri	unoccupied	clarity	pm2.5	1.77	Typical
1541	Wurster (NV)	C373c	inside	2018-11-30 02:41:00	2	Fri	unoccupied	clarity	pm2.5	1.3	Typical
1542	Wurster (NV)	C373c	inside	2018-11-30 02:58:00	2	Fri	unoccupied	clarity	pm2.5	1.37	Typical
1543	Wurster (NV)	C373c	inside	2018-11-30 03:15:00	3	Fri	unoccupied	clarity	pm2.5	0.53	Typical
1544	Wurster (NV)	C373c	inside	2018-11-30 03:32:00	3	Fri	unoccupied	clarity	pm2.5	0.77	Typical
1545	Wurster (NV)	C373c	inside	2018-11-30 03:49:00	3	Fri	unoccupied	clarity	pm2.5	1	Typical
1546	Wurster (NV)	C373c	inside	2018-11-30 04:06:00	4	Fri	unoccupied	clarity	pm2.5	0.53	Typical
1547	Wurster (NV)	C373c	inside	2018-11-30 04:23:00	4	Fri	unoccupied	clarity	pm2.5	0.47	Typical
1548	Wurster (NV)	C373c	inside	2018-11-30 04:40:00	4	Fri	unoccupied	clarity	pm2.5	0	Typical
1549	Wurster (NV)	C373c	inside	2018-11-30 04:57:00	4	Fri	unoccupied	clarity	pm2.5	0.47	Typical
1550	Wurster (NV)	C373c	inside	2018-11-30 05:14:00	5	Fri	unoccupied	clarity	pm2.5	0.3	Typical
1551	Wurster (NV)	C373c	inside	2018-11-30 05:31:00	5	Fri	unoccupied	clarity	pm2.5	0	Typical
1552	Wurster (NV)	C373c	inside	2018-11-30 05:48:00	5	Fri	unoccupied	clarity	pm2.5	0	Typical
1553	Wurster (NV)	C373c	inside	2018-11-30 06:05:00	6	Fri	unoccupied	clarity	pm2.5	0.3	Typical
1554	Wurster (NV)	C373c	inside	2018-11-30 06:22:00	6	Fri	unoccupied	clarity	pm2.5	0.77	Typical
1555	Wurster (NV)	C373c	inside	2018-11-30 06:39:00	6	Fri	unoccupied	clarity	pm2.5	0.23	Typical
1556	Wurster (NV)	C373c	inside	2018-11-30 06:56:00	6	Fri	unoccupied	clarity	pm2.5	0.47	Typical
1557	Wurster (NV)	C373c	inside	2018-11-30 07:13:00	7	Fri	occupied	clarity	pm2.5	0.53	Typical
1558	Wurster (NV)	C373c	inside	2018-11-30 07:30:00	7	Fri	occupied	clarity	pm2.5	0.23	Typical
1559	Wurster (NV)	C373c	inside	2018-11-30 07:47:00	7	Fri	occupied	clarity	pm2.5	0.23	Typical
1560	Wurster (NV)	C373c	inside	2018-11-30 08:04:00	8	Fri	occupied	clarity	pm2.5	0.23	Typical
1561	Wurster (NV)	C373c	inside	2018-11-30 08:21:00	8	Fri	occupied	clarity	pm2.5	0.47	Typical
1562	Wurster (NV)	C373c	inside	2018-11-30 08:38:00	8	Fri	occupied	clarity	pm2.5	0	Typical
1563	Wurster (NV)	C373c	inside	2018-11-30 08:55:00	8	Fri	occupied	clarity	pm2.5	0	Typical
1564	Wurster (NV)	C373c	inside	2018-11-30 09:12:00	9	Fri	occupied	clarity	pm2.5	0.07	Typical
1565	Wurster (NV)	C373c	inside	2018-11-30 09:29:00	9	Fri	occupied	clarity	pm2.5	0	Typical
1566	Wurster (NV)	C373c	inside	2018-11-30 09:46:00	9	Fri	occupied	clarity	pm2.5	0.23	Typical
1567	Wurster (NV)	C373c	inside	2018-11-30 10:02:00	10	Fri	occupied	clarity	pm2.5	0	Typical
1568	Wurster (NV)	C373c	inside	2018-11-30 10:19:00	10	Fri	occupied	clarity	pm2.5	0.53	Typical
1569	Wurster (NV)	C373c	inside	2018-11-30 10:36:00	10	Fri	occupied	clarity	pm2.5	0.23	Typical
1570	Wurster (NV)	C373c	inside	2018-11-30 10:53:00	10	Fri	occupied	clarity	pm2.5	0.23	Typical
1571	Wurster (NV)	C373c	inside	2018-11-30 11:10:00	11	Fri	occupied	clarity	pm2.5	0	Typical
1572	Wurster (NV)	C373c	inside	2018-11-30 11:27:00	11	Fri	occupied	clarity	pm2.5	0	Typical
1573	Wurster (NV)	C373c	inside	2018-11-30 11:44:00	11	Fri	occupied	clarity	pm2.5	0	Typical
1574	Wurster (NV)	C373c	inside	2018-11-30 12:01:00	12	Fri	occupied	clarity	pm2.5	0.47	Typical
1575	Wurster (NV)	C373c	inside	2018-11-30 12:18:00	12	Fri	occupied	clarity	pm2.5	2.84	Typical
1576	Wurster (NV)	C373c	inside	2018-11-30 12:35:00	12	Fri	occupied	clarity	pm2.5	8.93	Typical
1577	Wurster (NV)	C373c	inside	2018-11-30 12:52:00	12	Fri	occupied	clarity	pm2.5	3.23	Typical
1578	Wurster (NV)	C373c	inside	2018-11-30 13:09:00	13	Fri	occupied	clarity	pm2.5	2.23	Typical
1579	Wurster (NV)	C373c	inside	2018-11-30 13:26:00	13	Fri	occupied	clarity	pm2.5	0.47	Typical
1580	Wurster (NV)	C373c	inside	2018-11-30 13:43:00	13	Fri	occupied	clarity	pm2.5	0.3	Typical
1581	Wurster (NV)	C373c	inside	2018-11-30 14:17:00	14	Fri	occupied	clarity	pm2.5	0	Typical
1582	Wurster (NV)	C373c	inside	2018-11-30 14:34:00	14	Fri	occupied	clarity	pm2.5	0	Typical
1583	Wurster (NV)	C373c	inside	2018-11-30 14:51:00	14	Fri	occupied	clarity	pm2.5	0.3	Typical
1584	Wurster (NV)	C373c	inside	2018-11-30 15:08:00	15	Fri	occupied	clarity	pm2.5	0.23	Typical
1585	Wurster (NV)	C373c	inside	2018-11-30 15:25:00	15	Fri	occupied	clarity	pm2.5	0.53	Typical
1586	Wurster (NV)	C373c	inside	2018-11-30 15:42:00	15	Fri	occupied	clarity	pm2.5	0.47	Typical
1587	Wurster (NV)	C373c	inside	2018-11-30 15:59:00	15	Fri	occupied	clarity	pm2.5	0.23	Typical
1588	Wurster (NV)	C373c	inside	2018-11-30 16:16:00	16	Fri	occupied	clarity	pm2.5	0.47	Typical
1589	Wurster (NV)	C373c	inside	2018-11-30 16:33:00	16	Fri	occupied	clarity	pm2.5	0.23	Typical
1590	Wurster (NV)	C373c	inside	2018-11-30 16:50:00	16	Fri	occupied	clarity	pm2.5	0	Typical
1591	Wurster (NV)	C373c	inside	2018-11-30 17:07:00	17	Fri	occupied	clarity	pm2.5	0.3	Typical
1592	Wurster (NV)	C373c	inside	2018-11-30 17:24:00	17	Fri	occupied	clarity	pm2.5	0.23	Typical
1593	Wurster (NV)	C373c	inside	2018-11-30 17:41:00	17	Fri	occupied	clarity	pm2.5	0.47	Typical
1594	Wurster (NV)	C373c	inside	2018-11-30 17:58:00	17	Fri	occupied	clarity	pm2.5	0.47	Typical
1595	Wurster (NV)	C373c	inside	2018-11-30 18:15:00	18	Fri	occupied	clarity	pm2.5	0.23	Typical
1596	Wurster (NV)	C373c	inside	2018-11-30 18:32:00	18	Fri	occupied	clarity	pm2.5	0.23	Typical
1597	Wurster (NV)	C373c	inside	2018-11-30 18:49:00	18	Fri	occupied	clarity	pm2.5	1.23	Typical
1598	Wurster (NV)	C373c	inside	2018-11-30 19:06:00	19	Fri	unoccupied	clarity	pm2.5	1.53	Typical
1599	Wurster (NV)	C373c	inside	2018-11-30 19:23:00	19	Fri	unoccupied	clarity	pm2.5	1.53	Typical
1600	Wurster (NV)	C373c	inside	2018-11-30 19:40:00	19	Fri	unoccupied	clarity	pm2.5	1.3	Typical
1601	Wurster (NV)	C373c	inside	2018-11-30 19:57:00	19	Fri	unoccupied	clarity	pm2.5	1.93	Typical
1602	Wurster (NV)	C373c	inside	2018-11-30 20:14:00	20	Fri	unoccupied	clarity	pm2.5	1.77	Typical
1603	Wurster (NV)	C373c	inside	2018-11-30 20:31:00	20	Fri	unoccupied	clarity	pm2.5	1.07	Typical
1604	Wurster (NV)	C373c	inside	2018-11-30 20:48:00	20	Fri	unoccupied	clarity	pm2.5	0.7	Typical
1605	Wurster (NV)	C373c	inside	2018-11-30 21:05:00	21	Fri	unoccupied	clarity	pm2.5	0.3	Typical
1606	Wurster (NV)	C373c	inside	2018-11-30 21:22:00	21	Fri	unoccupied	clarity	pm2.5	0	Typical
1607	Wurster (NV)	C373c	inside	2018-11-30 21:39:00	21	Fri	unoccupied	clarity	pm2.5	0.47	Typical
1608	Wurster (NV)	C373c	inside	2018-11-30 21:56:00	21	Fri	unoccupied	clarity	pm2.5	0.3	Typical
1609	Wurster (NV)	C373c	inside	2018-11-30 22:13:00	22	Fri	unoccupied	clarity	pm2.5	0.23	Typical
1610	Wurster (NV)	C373c	inside	2018-11-30 22:30:00	22	Fri	unoccupied	clarity	pm2.5	0.3	Typical
1611	Wurster (NV)	C373c	inside	2018-11-30 22:47:00	22	Fri	unoccupied	clarity	pm2.5	0.53	Typical
1612	Wurster (NV)	C373c	inside	2018-11-30 23:04:00	23	Fri	unoccupied	clarity	pm2.5	0.84	Typical
1613	Wurster (NV)	C373c	inside	2018-11-30 23:21:00	23	Fri	unoccupied	clarity	pm2.5	0.7	Typical
1614	Wurster (NV)	C373c	inside	2018-11-30 23:38:00	23	Fri	unoccupied	clarity	pm2.5	0.53	Typical
1615	Wurster (NV)	C373c	inside	2018-11-30 23:55:00	23	Fri	unoccupied	clarity	pm2.5	0.23	Typical
1616	Wurster (NV)	C373c	inside	2018-12-01 00:12:00	0	Sat	unoccupied	clarity	pm2.5	0.77	Typical
1617	Wurster (NV)	C373c	inside	2018-12-01 00:29:00	0	Sat	unoccupied	clarity	pm2.5	0	Typical
1618	Wurster (NV)	C373c	inside	2018-12-01 00:46:00	0	Sat	unoccupied	clarity	pm2.5	0.23	Typical
1619	Wurster (NV)	C373c	inside	2018-12-01 01:03:00	1	Sat	unoccupied	clarity	pm2.5	0	Typical
1620	Wurster (NV)	C373c	inside	2018-12-01 01:20:00	1	Sat	unoccupied	clarity	pm2.5	0.3	Typical
1621	Wurster (NV)	C373c	inside	2018-12-01 01:37:00	1	Sat	unoccupied	clarity	pm2.5	1	Typical
1622	Wurster (NV)	C373c	inside	2018-12-01 01:54:00	1	Sat	unoccupied	clarity	pm2.5	1.47	Typical
1623	Wurster (NV)	C373c	inside	2018-12-01 02:11:00	2	Sat	unoccupied	clarity	pm2.5	1.77	Typical
1624	Wurster (NV)	C373c	inside	2018-12-01 02:28:00	2	Sat	unoccupied	clarity	pm2.5	1.3	Typical
1625	Wurster (NV)	C373c	inside	2018-12-01 02:45:00	2	Sat	unoccupied	clarity	pm2.5	1	Typical
1626	Wurster (NV)	C373c	inside	2018-12-01 03:02:00	3	Sat	unoccupied	clarity	pm2.5	1.77	Typical
1627	Wurster (NV)	C373c	inside	2018-12-01 03:19:00	3	Sat	unoccupied	clarity	pm2.5	2.3	Typical
1628	Wurster (NV)	C373c	inside	2018-12-01 03:36:00	3	Sat	unoccupied	clarity	pm2.5	4.93	Typical
1629	Wurster (NV)	C373c	inside	2018-12-01 03:53:00	3	Sat	unoccupied	clarity	pm2.5	2.93	Typical
1630	Wurster (NV)	C373c	inside	2018-12-01 04:10:00	4	Sat	unoccupied	clarity	pm2.5	3	Typical
1631	Wurster (NV)	C373c	inside	2018-12-01 04:27:00	4	Sat	unoccupied	clarity	pm2.5	2	Typical
1632	Wurster (NV)	C373c	inside	2018-12-01 04:44:00	4	Sat	unoccupied	clarity	pm2.5	1	Typical
1633	Wurster (NV)	C373c	inside	2018-12-01 05:01:00	5	Sat	unoccupied	clarity	pm2.5	1.77	Typical
1634	Wurster (NV)	C373c	inside	2018-12-01 05:18:00	5	Sat	unoccupied	clarity	pm2.5	1.93	Typical
1635	Wurster (NV)	C373c	inside	2018-12-01 05:35:00	5	Sat	unoccupied	clarity	pm2.5	1	Typical
1636	Wurster (NV)	C373c	inside	2018-12-01 05:52:00	5	Sat	unoccupied	clarity	pm2.5	1.07	Typical
1637	Wurster (NV)	C373c	inside	2018-12-01 06:09:00	6	Sat	unoccupied	clarity	pm2.5	1.77	Typical
1638	Wurster (NV)	C373c	inside	2018-12-01 06:26:00	6	Sat	unoccupied	clarity	pm2.5	1.16	Typical
1639	Wurster (NV)	C373c	inside	2018-12-01 06:43:00	6	Sat	unoccupied	clarity	pm2.5	0.53	Typical
1640	Wurster (NV)	C373c	inside	2018-12-01 07:00:00	7	Sat	unoccupied	clarity	pm2.5	0	Typical
1641	Wurster (NV)	C373c	inside	2018-12-01 07:17:00	7	Sat	unoccupied	clarity	pm2.5	0	Typical
1642	Wurster (NV)	C373c	inside	2018-12-01 07:34:00	7	Sat	unoccupied	clarity	pm2.5	0	Typical
1643	Wurster (NV)	C373c	inside	2018-12-01 07:51:00	7	Sat	unoccupied	clarity	pm2.5	0	Typical
1644	Wurster (NV)	C373c	inside	2018-12-01 08:08:00	8	Sat	unoccupied	clarity	pm2.5	0	Typical
1645	Wurster (NV)	C373c	inside	2018-12-01 08:25:00	8	Sat	unoccupied	clarity	pm2.5	0	Typical
1646	Wurster (NV)	C373c	inside	2018-12-01 08:42:00	8	Sat	unoccupied	clarity	pm2.5	0	Typical
1647	Wurster (NV)	C373c	inside	2018-12-01 08:59:00	8	Sat	unoccupied	clarity	pm2.5	0.53	Typical
1648	Wurster (NV)	C373c	inside	2018-12-01 09:16:00	9	Sat	unoccupied	clarity	pm2.5	0	Typical
1649	Wurster (NV)	C373c	inside	2018-12-01 09:33:00	9	Sat	unoccupied	clarity	pm2.5	0	Typical
1650	Wurster (NV)	C373c	inside	2018-12-01 09:50:00	9	Sat	unoccupied	clarity	pm2.5	0	Typical
1651	Wurster (NV)	C373c	inside	2018-12-01 10:07:00	10	Sat	unoccupied	clarity	pm2.5	0	Typical
1652	Wurster (NV)	C373c	inside	2018-12-01 10:24:00	10	Sat	unoccupied	clarity	pm2.5	0.23	Typical
1653	Wurster (NV)	C373c	inside	2018-12-01 10:41:00	10	Sat	unoccupied	clarity	pm2.5	0.3	Typical
1654	Wurster (NV)	C373c	inside	2018-12-01 10:58:00	10	Sat	unoccupied	clarity	pm2.5	0.7	Typical
1655	Wurster (NV)	C373c	inside	2018-12-01 11:15:00	11	Sat	unoccupied	clarity	pm2.5	0	Typical
1656	Wurster (NV)	C373c	inside	2018-12-01 11:32:00	11	Sat	unoccupied	clarity	pm2.5	0	Typical
1657	Wurster (NV)	C373c	inside	2018-12-01 11:49:00	11	Sat	unoccupied	clarity	pm2.5	0	Typical
1658	Wurster (NV)	C373c	inside	2018-12-01 12:06:00	12	Sat	unoccupied	clarity	pm2.5	0.77	Typical
1659	Wurster (NV)	C373c	inside	2018-12-01 12:23:00	12	Sat	unoccupied	clarity	pm2.5	0.3	Typical
1660	Wurster (NV)	C373c	inside	2018-12-01 12:40:00	12	Sat	unoccupied	clarity	pm2.5	0.23	Typical
1661	Wurster (NV)	C373c	inside	2018-12-01 12:57:00	12	Sat	unoccupied	clarity	pm2.5	0.47	Typical
1662	Wurster (NV)	C373c	inside	2018-12-01 13:14:00	13	Sat	unoccupied	clarity	pm2.5	0.23	Typical
1663	Wurster (NV)	C373c	inside	2018-12-01 13:31:00	13	Sat	unoccupied	clarity	pm2.5	0	Typical
1664	Wurster (NV)	C373c	inside	2018-12-01 13:48:00	13	Sat	unoccupied	clarity	pm2.5	0	Typical
1665	Wurster (NV)	C373c	inside	2018-12-01 14:05:00	14	Sat	unoccupied	clarity	pm2.5	0	Typical
1666	Wurster (NV)	C373c	inside	2018-12-01 14:22:00	14	Sat	unoccupied	clarity	pm2.5	0	Typical
1667	Wurster (NV)	C373c	inside	2018-12-01 14:39:00	14	Sat	unoccupied	clarity	pm2.5	0	Typical
1668	Wurster (NV)	C373c	inside	2018-12-01 14:56:00	14	Sat	unoccupied	clarity	pm2.5	0	Typical
1669	Wurster (NV)	C373c	inside	2018-12-01 15:13:00	15	Sat	unoccupied	clarity	pm2.5	0	Typical
1670	Wurster (NV)	C373c	inside	2018-12-01 15:30:00	15	Sat	unoccupied	clarity	pm2.5	0.47	Typical
1671	Wurster (NV)	C373c	inside	2018-12-01 15:47:00	15	Sat	unoccupied	clarity	pm2.5	0	Typical
1672	Wurster (NV)	C373c	inside	2018-12-01 16:04:00	16	Sat	unoccupied	clarity	pm2.5	0	Typical
1673	Wurster (NV)	C373c	inside	2018-12-01 16:21:00	16	Sat	unoccupied	clarity	pm2.5	0	Typical
1674	Wurster (NV)	C373c	inside	2018-12-01 16:38:00	16	Sat	unoccupied	clarity	pm2.5	0	Typical
1675	Wurster (NV)	C373c	inside	2018-12-01 16:55:00	16	Sat	unoccupied	clarity	pm2.5	0	Typical
1676	Wurster (NV)	C373c	inside	2018-12-01 17:12:00	17	Sat	unoccupied	clarity	pm2.5	0.47	Typical
1677	Wurster (NV)	C373c	inside	2018-12-01 17:29:00	17	Sat	unoccupied	clarity	pm2.5	0.3	Typical
1678	Wurster (NV)	C373c	inside	2018-12-01 17:46:00	17	Sat	unoccupied	clarity	pm2.5	0.93	Typical
1679	Wurster (NV)	C373c	inside	2018-12-01 18:03:00	18	Sat	unoccupied	clarity	pm2.5	1	Typical
1680	Wurster (NV)	C373c	inside	2018-12-01 18:20:00	18	Sat	unoccupied	clarity	pm2.5	1	Typical
1681	Wurster (NV)	C373c	inside	2018-12-01 18:37:00	18	Sat	unoccupied	clarity	pm2.5	0.23	Typical
1682	Wurster (NV)	C373c	inside	2018-12-01 18:54:00	18	Sat	unoccupied	clarity	pm2.5	0	Typical
1683	Wurster (NV)	C373c	inside	2018-12-01 19:11:00	19	Sat	unoccupied	clarity	pm2.5	0.77	Typical
1684	Wurster (NV)	C373c	inside	2018-12-01 19:28:00	19	Sat	unoccupied	clarity	pm2.5	1	Typical
1685	Wurster (NV)	C373c	inside	2018-12-01 19:45:00	19	Sat	unoccupied	clarity	pm2.5	0.47	Typical
1686	Wurster (NV)	C373c	inside	2018-12-01 20:02:00	20	Sat	unoccupied	clarity	pm2.5	1.53	Typical
1687	Wurster (NV)	C373c	inside	2018-12-01 20:19:00	20	Sat	unoccupied	clarity	pm2.5	1.47	Typical
1688	Wurster (NV)	C373c	inside	2018-12-01 20:36:00	20	Sat	unoccupied	clarity	pm2.5	1	Typical
1689	Wurster (NV)	C373c	inside	2018-12-01 20:53:00	20	Sat	unoccupied	clarity	pm2.5	1.77	Typical
1690	Wurster (NV)	C373c	inside	2018-12-01 21:10:00	21	Sat	unoccupied	clarity	pm2.5	1.07	Typical
1691	Wurster (NV)	C373c	inside	2018-12-01 21:27:00	21	Sat	unoccupied	clarity	pm2.5	0.47	Typical
1692	Wurster (NV)	C373c	inside	2018-12-01 21:44:00	21	Sat	unoccupied	clarity	pm2.5	0.23	Typical
1693	Wurster (NV)	C373c	inside	2018-12-01 22:01:00	22	Sat	unoccupied	clarity	pm2.5	0	Typical
1694	Wurster (NV)	C373c	inside	2018-12-01 22:18:00	22	Sat	unoccupied	clarity	pm2.5	0	Typical
1695	Wurster (NV)	C373c	inside	2018-12-01 22:35:00	22	Sat	unoccupied	clarity	pm2.5	0.23	Typical
1696	Wurster (NV)	C373c	inside	2018-12-01 22:52:00	22	Sat	unoccupied	clarity	pm2.5	0	Typical
1697	Wurster (NV)	C373c	inside	2018-12-01 23:09:00	23	Sat	unoccupied	clarity	pm2.5	0	Typical
1698	Wurster (NV)	C373c	inside	2018-12-01 23:26:00	23	Sat	unoccupied	clarity	pm2.5	0	Typical
1699	Wurster (NV)	C373c	inside	2018-12-01 23:43:00	23	Sat	unoccupied	clarity	pm2.5	0	Typical
1700	Wurster (NV)	C373c	inside	2018-12-02 00:00:00	0	Sun	unoccupied	clarity	pm2.5	0	Typical
1701	Wurster (NV)	C373c	inside	2018-12-02 00:17:00	0	Sun	unoccupied	clarity	pm2.5	0	Typical
1702	Wurster (NV)	C373c	inside	2018-12-02 00:34:00	0	Sun	unoccupied	clarity	pm2.5	0	Typical
1703	Wurster (NV)	C373c	inside	2018-12-02 00:51:00	0	Sun	unoccupied	clarity	pm2.5	0	Typical
1704	Wurster (NV)	C373c	inside	2018-12-02 01:08:00	1	Sun	unoccupied	clarity	pm2.5	0	Typical
1705	Wurster (NV)	C373c	inside	2018-12-02 01:25:00	1	Sun	unoccupied	clarity	pm2.5	0	Typical
1706	Wurster (NV)	C373c	inside	2018-12-02 01:42:00	1	Sun	unoccupied	clarity	pm2.5	0.23	Typical
1707	Wurster (NV)	C373c	inside	2018-12-02 01:59:00	1	Sun	unoccupied	clarity	pm2.5	0.47	Typical
1708	Wurster (NV)	C373c	inside	2018-12-02 02:16:00	2	Sun	unoccupied	clarity	pm2.5	0	Typical
1709	Wurster (NV)	C373c	inside	2018-12-02 02:33:00	2	Sun	unoccupied	clarity	pm2.5	0	Typical
1710	Wurster (NV)	C373c	inside	2018-12-02 02:50:00	2	Sun	unoccupied	clarity	pm2.5	0	Typical
1711	Wurster (NV)	C373c	inside	2018-12-02 03:07:00	3	Sun	unoccupied	clarity	pm2.5	0	Typical
1712	Wurster (NV)	C373c	inside	2018-12-02 03:24:00	3	Sun	unoccupied	clarity	pm2.5	0	Typical
1713	Wurster (NV)	C373c	inside	2018-12-02 03:41:00	3	Sun	unoccupied	clarity	pm2.5	0	Typical
1714	Wurster (NV)	C373c	inside	2018-12-02 03:58:00	3	Sun	unoccupied	clarity	pm2.5	0	Typical
1715	Wurster (NV)	C373c	inside	2018-12-02 04:15:00	4	Sun	unoccupied	clarity	pm2.5	0	Typical
1716	Wurster (NV)	C373c	inside	2018-12-02 04:32:00	4	Sun	unoccupied	clarity	pm2.5	0	Typical
1717	Wurster (NV)	C373c	inside	2018-12-02 04:49:00	4	Sun	unoccupied	clarity	pm2.5	0	Typical
1718	Wurster (NV)	C373c	inside	2018-12-02 05:06:00	5	Sun	unoccupied	clarity	pm2.5	0	Typical
1719	Wurster (NV)	C373c	inside	2018-12-02 05:23:00	5	Sun	unoccupied	clarity	pm2.5	0	Typical
1720	Wurster (NV)	C373c	inside	2018-12-02 05:40:00	5	Sun	unoccupied	clarity	pm2.5	0	Typical
1721	Wurster (NV)	C373c	inside	2018-12-02 05:57:00	5	Sun	unoccupied	clarity	pm2.5	0	Typical
1722	Wurster (NV)	C373c	inside	2018-12-02 06:14:00	6	Sun	unoccupied	clarity	pm2.5	0	Typical
1723	Wurster (NV)	C373c	inside	2018-12-02 06:31:00	6	Sun	unoccupied	clarity	pm2.5	0	Typical
1724	Wurster (NV)	C373c	inside	2018-12-02 06:48:00	6	Sun	unoccupied	clarity	pm2.5	0	Typical
1725	Wurster (NV)	C373c	inside	2018-12-02 07:05:00	7	Sun	unoccupied	clarity	pm2.5	0	Typical
1726	Wurster (NV)	C373c	inside	2018-12-02 07:22:00	7	Sun	unoccupied	clarity	pm2.5	0	Typical
1727	Wurster (NV)	C373c	inside	2018-12-02 07:39:00	7	Sun	unoccupied	clarity	pm2.5	0	Typical
1728	Wurster (NV)	C373c	inside	2018-12-02 07:56:00	7	Sun	unoccupied	clarity	pm2.5	0	Typical
1729	Wurster (NV)	C373c	inside	2018-12-02 08:13:00	8	Sun	unoccupied	clarity	pm2.5	0	Typical
1730	Wurster (NV)	C373c	inside	2018-12-02 08:30:00	8	Sun	unoccupied	clarity	pm2.5	0	Typical
1731	Wurster (NV)	C373c	inside	2018-12-02 08:47:00	8	Sun	unoccupied	clarity	pm2.5	0	Typical
1732	Wurster (NV)	C373c	inside	2018-12-02 09:04:00	9	Sun	unoccupied	clarity	pm2.5	0	Typical
1733	Wurster (NV)	C373c	inside	2018-12-02 09:21:00	9	Sun	unoccupied	clarity	pm2.5	0	Typical
1734	Wurster (NV)	C373c	inside	2018-12-02 09:38:00	9	Sun	unoccupied	clarity	pm2.5	0	Typical
1735	Wurster (NV)	C373c	inside	2018-12-02 09:55:00	9	Sun	unoccupied	clarity	pm2.5	0	Typical
1736	Wurster (NV)	C373c	inside	2018-12-02 10:12:00	10	Sun	unoccupied	clarity	pm2.5	0	Typical
1737	Wurster (NV)	C373c	inside	2018-12-02 10:29:00	10	Sun	unoccupied	clarity	pm2.5	0	Typical
1738	Wurster (NV)	C373c	inside	2018-12-02 10:46:00	10	Sun	unoccupied	clarity	pm2.5	0	Typical
1739	Wurster (NV)	C373c	inside	2018-12-02 11:03:00	11	Sun	unoccupied	clarity	pm2.5	0	Typical
1740	Wurster (NV)	C373c	inside	2018-12-02 11:20:00	11	Sun	unoccupied	clarity	pm2.5	0	Typical
1741	Wurster (NV)	C373c	inside	2018-12-02 11:37:00	11	Sun	unoccupied	clarity	pm2.5	0.23	Typical
1742	Wurster (NV)	C373c	inside	2018-12-02 11:54:00	11	Sun	unoccupied	clarity	pm2.5	0	Typical
1743	Wurster (NV)	C373c	inside	2018-12-02 12:11:00	12	Sun	unoccupied	clarity	pm2.5	0	Typical
1744	Wurster (NV)	C373c	inside	2018-12-02 12:28:00	12	Sun	unoccupied	clarity	pm2.5	0	Typical
1745	Wurster (NV)	C373c	inside	2018-12-02 12:45:00	12	Sun	unoccupied	clarity	pm2.5	0.47	Typical
1746	Wurster (NV)	C373c	inside	2018-12-02 13:02:00	13	Sun	unoccupied	clarity	pm2.5	0.23	Typical
1747	Wurster (NV)	C373c	inside	2018-12-02 13:19:00	13	Sun	unoccupied	clarity	pm2.5	0	Typical
1748	Wurster (NV)	C373c	inside	2018-12-02 13:36:00	13	Sun	unoccupied	clarity	pm2.5	0.07	Typical
1749	Wurster (NV)	C373c	inside	2018-12-02 13:53:00	13	Sun	unoccupied	clarity	pm2.5	0.23	Typical
1750	Wurster (NV)	C373c	inside	2018-12-02 14:10:00	14	Sun	unoccupied	clarity	pm2.5	0	Typical
1751	Wurster (NV)	C373c	inside	2018-12-02 14:27:00	14	Sun	unoccupied	clarity	pm2.5	0	Typical
1752	Wurster (NV)	C373c	inside	2018-12-02 14:44:00	14	Sun	unoccupied	clarity	pm2.5	0.07	Typical
1753	Wurster (NV)	C373c	inside	2018-12-02 15:01:00	15	Sun	unoccupied	clarity	pm2.5	0	Typical
1754	Wurster (NV)	C373c	inside	2018-12-02 15:18:00	15	Sun	unoccupied	clarity	pm2.5	0	Typical
1755	Wurster (NV)	C373c	inside	2018-12-02 15:35:00	15	Sun	unoccupied	clarity	pm2.5	0.23	Typical
1756	Wurster (NV)	C373c	inside	2018-12-02 15:52:00	15	Sun	unoccupied	clarity	pm2.5	0	Typical
1757	Wurster (NV)	C373c	inside	2018-12-02 16:09:00	16	Sun	unoccupied	clarity	pm2.5	0.23	Typical
1758	Wurster (NV)	C373c	inside	2018-12-02 16:26:00	16	Sun	unoccupied	clarity	pm2.5	0	Typical
1759	Wurster (NV)	C373c	inside	2018-12-02 16:43:00	16	Sun	unoccupied	clarity	pm2.5	0	Typical
1760	Wurster (NV)	C373c	inside	2018-12-02 17:00:00	17	Sun	unoccupied	clarity	pm2.5	0	Typical
1761	Wurster (NV)	C373c	inside	2018-12-02 17:17:00	17	Sun	unoccupied	clarity	pm2.5	0.23	Typical
1762	Wurster (NV)	C373c	inside	2018-12-02 17:34:00	17	Sun	unoccupied	clarity	pm2.5	0.23	Typical
1763	Wurster (NV)	C373c	inside	2018-12-02 17:51:00	17	Sun	unoccupied	clarity	pm2.5	0.23	Typical
1764	Wurster (NV)	C373c	inside	2018-12-02 18:08:00	18	Sun	unoccupied	clarity	pm2.5	0	Typical
1765	Wurster (NV)	C373c	inside	2018-12-02 18:25:00	18	Sun	unoccupied	clarity	pm2.5	0	Typical
1766	Wurster (NV)	C373c	inside	2018-12-02 18:42:00	18	Sun	unoccupied	clarity	pm2.5	0	Typical
1767	Wurster (NV)	C373c	inside	2018-12-02 18:59:00	18	Sun	unoccupied	clarity	pm2.5	0	Typical
1768	Wurster (NV)	C373c	inside	2018-12-02 19:16:00	19	Sun	unoccupied	clarity	pm2.5	0.23	Typical
1769	Wurster (NV)	C373c	inside	2018-12-02 19:33:00	19	Sun	unoccupied	clarity	pm2.5	0.7	Typical
1770	Wurster (NV)	C373c	inside	2018-12-02 19:50:00	19	Sun	unoccupied	clarity	pm2.5	0.3	Typical
1771	Wurster (NV)	C373c	inside	2018-12-02 20:07:00	20	Sun	unoccupied	clarity	pm2.5	0.23	Typical
1772	Wurster (NV)	C373c	inside	2018-12-02 20:24:00	20	Sun	unoccupied	clarity	pm2.5	2.47	Typical
1773	Wurster (NV)	C373c	inside	2018-12-02 20:41:00	20	Sun	unoccupied	clarity	pm2.5	0.23	Typical
1774	Wurster (NV)	C373c	inside	2018-12-02 20:58:00	20	Sun	unoccupied	clarity	pm2.5	0.23	Typical
1775	Wurster (NV)	C373c	inside	2018-12-02 21:15:00	21	Sun	unoccupied	clarity	pm2.5	0	Typical
1776	Wurster (NV)	C373c	inside	2018-12-02 21:32:00	21	Sun	unoccupied	clarity	pm2.5	0	Typical
1777	Wurster (NV)	C373c	inside	2018-12-02 21:49:00	21	Sun	unoccupied	clarity	pm2.5	0	Typical
1778	Wurster (NV)	C373c	inside	2018-12-02 22:06:00	22	Sun	unoccupied	clarity	pm2.5	3.7	Typical
1779	Wurster (NV)	C373c	inside	2018-12-02 22:23:00	22	Sun	unoccupied	clarity	pm2.5	1	Typical
1780	Wurster (NV)	C373c	inside	2018-12-02 22:40:00	22	Sun	unoccupied	clarity	pm2.5	0.23	Typical
1781	Wurster (NV)	C373c	inside	2018-12-02 22:57:00	22	Sun	unoccupied	clarity	pm2.5	0	Typical
1782	Wurster (NV)	C373c	inside	2018-12-02 23:14:00	23	Sun	unoccupied	clarity	pm2.5	0.07	Typical
1783	Wurster (NV)	C373c	inside	2018-12-02 23:31:00	23	Sun	unoccupied	clarity	pm2.5	0	Typical
1784	Wurster (NV)	C373c	inside	2018-12-02 23:48:00	23	Sun	unoccupied	clarity	pm2.5	0.53	Typical
1785	Wurster (NV)	C373c	inside	2018-12-03 00:05:00	0	Mon	unoccupied	clarity	pm2.5	0.7	Typical
1786	Wurster (NV)	C373c	inside	2018-12-03 00:22:00	0	Mon	unoccupied	clarity	pm2.5	3.16	Typical
1787	Wurster (NV)	C373c	inside	2018-12-03 00:39:00	0	Mon	unoccupied	clarity	pm2.5	1	Typical
1788	Wurster (NV)	C373c	inside	2018-12-03 00:56:00	0	Mon	unoccupied	clarity	pm2.5	1	Typical
1789	Wurster (NV)	C373c	inside	2018-12-03 01:13:00	1	Mon	unoccupied	clarity	pm2.5	0.77	Typical
1790	Wurster (NV)	C373c	inside	2018-12-03 01:30:00	1	Mon	unoccupied	clarity	pm2.5	1	Typical
1791	Wurster (NV)	C373c	inside	2018-12-03 01:47:00	1	Mon	unoccupied	clarity	pm2.5	0.77	Typical
1792	Wurster (NV)	C373c	inside	2018-12-03 02:04:00	2	Mon	unoccupied	clarity	pm2.5	1	Typical
1793	Wurster (NV)	C373c	inside	2018-12-03 02:21:00	2	Mon	unoccupied	clarity	pm2.5	1.7	Typical
1794	Wurster (NV)	C373c	inside	2018-12-03 02:38:00	2	Mon	unoccupied	clarity	pm2.5	1.23	Typical
1795	Wurster (NV)	C373c	inside	2018-12-03 02:55:00	2	Mon	unoccupied	clarity	pm2.5	1	Typical
1796	Wurster (NV)	C373c	inside	2018-12-03 03:12:00	3	Mon	unoccupied	clarity	pm2.5	1.7	Typical
1797	Wurster (NV)	C373c	inside	2018-12-03 03:29:00	3	Mon	unoccupied	clarity	pm2.5	1.3	Typical
1798	Wurster (NV)	C373c	inside	2018-12-03 03:46:00	3	Mon	unoccupied	clarity	pm2.5	1	Typical
1799	Wurster (NV)	C373c	inside	2018-12-03 04:03:00	4	Mon	unoccupied	clarity	pm2.5	0.53	Typical
1800	Wurster (NV)	C373c	inside	2018-12-03 04:20:00	4	Mon	unoccupied	clarity	pm2.5	1	Typical
1801	Wurster (NV)	C373c	inside	2018-12-03 04:37:00	4	Mon	unoccupied	clarity	pm2.5	1.07	Typical
1802	Wurster (NV)	C373c	inside	2018-12-03 04:54:00	4	Mon	unoccupied	clarity	pm2.5	1.23	Typical
1803	Wurster (NV)	C373c	inside	2018-12-03 05:11:00	5	Mon	unoccupied	clarity	pm2.5	1	Typical
1804	Wurster (NV)	C373c	inside	2018-12-03 05:28:00	5	Mon	unoccupied	clarity	pm2.5	2	Typical
1805	Wurster (NV)	C373c	inside	2018-12-03 05:45:00	5	Mon	unoccupied	clarity	pm2.5	1	Typical
1806	Wurster (NV)	C373c	inside	2018-12-03 06:02:00	6	Mon	unoccupied	clarity	pm2.5	1.3	Typical
1807	Wurster (NV)	C373c	inside	2018-12-03 06:19:00	6	Mon	unoccupied	clarity	pm2.5	2.16	Typical
1808	Wurster (NV)	C373c	inside	2018-12-03 06:36:00	6	Mon	unoccupied	clarity	pm2.5	2	Typical
1809	Wurster (NV)	C373c	inside	2018-12-03 06:53:00	6	Mon	unoccupied	clarity	pm2.5	2.7	Typical
1810	Wurster (NV)	C373c	inside	2018-12-03 07:10:00	7	Mon	occupied	clarity	pm2.5	2.7	Typical
1811	Wurster (NV)	C373c	inside	2018-12-03 07:27:00	7	Mon	occupied	clarity	pm2.5	2.7	Typical
1812	Wurster (NV)	C373c	inside	2018-12-03 07:44:00	7	Mon	occupied	clarity	pm2.5	3.47	Typical
1813	Wurster (NV)	C373c	inside	2018-12-03 08:01:00	8	Mon	occupied	clarity	pm2.5	3.16	Typical
1814	Wurster (NV)	C373c	inside	2018-12-03 08:18:00	8	Mon	occupied	clarity	pm2.5	2	Typical
1815	Wurster (NV)	C373c	inside	2018-12-03 08:35:00	8	Mon	occupied	clarity	pm2.5	3.3	Typical
1816	Wurster (NV)	C373c	inside	2018-12-03 08:52:00	8	Mon	occupied	clarity	pm2.5	3	Typical
1817	Wurster (NV)	C373c	inside	2018-12-03 09:09:00	9	Mon	occupied	clarity	pm2.5	2	Typical
1818	Wurster (NV)	C373c	inside	2018-12-03 09:26:00	9	Mon	occupied	clarity	pm2.5	2.47	Typical
1819	Wurster (NV)	C373c	inside	2018-12-03 09:43:00	9	Mon	occupied	clarity	pm2.5	2.53	Typical
1820	Wurster (NV)	C373c	inside	2018-12-03 10:00:00	10	Mon	occupied	clarity	pm2.5	3	Typical
1821	Wurster (NV)	C373c	inside	2018-12-03 10:17:00	10	Mon	occupied	clarity	pm2.5	2.53	Typical
1822	Wurster (NV)	C373c	inside	2018-12-03 10:34:00	10	Mon	occupied	clarity	pm2.5	2.53	Typical
1823	Wurster (NV)	C373c	inside	2018-12-03 10:51:00	10	Mon	occupied	clarity	pm2.5	2.53	Typical
1824	Wurster (NV)	C373c	inside	2018-12-03 11:08:00	11	Mon	occupied	clarity	pm2.5	1.77	Typical
1825	Wurster (NV)	C373c	inside	2018-12-03 11:25:00	11	Mon	occupied	clarity	pm2.5	2.23	Typical
1826	Wurster (NV)	C373c	inside	2018-12-03 11:42:00	11	Mon	occupied	clarity	pm2.5	2	Typical
1827	Wurster (NV)	C373c	inside	2018-12-03 11:59:00	11	Mon	occupied	clarity	pm2.5	2.23	Typical
1828	Wurster (NV)	C373c	inside	2018-12-03 12:16:00	12	Mon	occupied	clarity	pm2.5	1.84	Typical
1829	Wurster (NV)	C373c	inside	2018-12-03 12:33:00	12	Mon	occupied	clarity	pm2.5	2.77	Typical
1830	Wurster (NV)	C373c	inside	2018-12-03 12:50:00	12	Mon	occupied	clarity	pm2.5	3	Typical
1831	Wurster (NV)	C373c	inside	2018-12-03 13:07:00	13	Mon	occupied	clarity	pm2.5	4	Typical
1832	Wurster (NV)	C373c	inside	2018-12-03 13:24:00	13	Mon	occupied	clarity	pm2.5	3.47	Typical
1833	Wurster (NV)	C373c	inside	2018-12-03 13:41:00	13	Mon	occupied	clarity	pm2.5	4.53	Typical
1834	Wurster (NV)	C373c	inside	2018-12-03 13:58:00	13	Mon	occupied	clarity	pm2.5	2.77	Typical
1835	Wurster (NV)	C373c	inside	2018-12-03 14:15:00	14	Mon	occupied	clarity	pm2.5	4.23	Typical
1836	Wurster (NV)	C373c	inside	2018-12-03 14:32:00	14	Mon	occupied	clarity	pm2.5	3.3	Typical
1837	Wurster (NV)	C373c	inside	2018-12-03 14:49:00	14	Mon	occupied	clarity	pm2.5	7	Typical
1838	Wurster (NV)	C373c	inside	2018-12-03 15:06:00	15	Mon	occupied	clarity	pm2.5	4	Typical
1839	Wurster (NV)	C373c	inside	2018-12-03 15:23:00	15	Mon	occupied	clarity	pm2.5	3.93	Typical
1840	Wurster (NV)	C373c	inside	2018-12-03 15:40:00	15	Mon	occupied	clarity	pm2.5	4.07	Typical
1841	Wurster (NV)	C373c	inside	2018-12-03 15:57:00	15	Mon	occupied	clarity	pm2.5	3	Typical
1842	Wurster (NV)	C373c	inside	2018-12-03 16:14:00	16	Mon	occupied	clarity	pm2.5	2.77	Typical
1843	Wurster (NV)	C373c	inside	2018-12-03 16:31:00	16	Mon	occupied	clarity	pm2.5	2.23	Typical
1844	Wurster (NV)	C373c	inside	2018-12-03 16:48:00	16	Mon	occupied	clarity	pm2.5	2.47	Typical
1845	Wurster (NV)	C373c	inside	2018-12-03 17:05:00	17	Mon	occupied	clarity	pm2.5	2.3	Typical
1846	Wurster (NV)	C373c	inside	2018-12-03 17:22:00	17	Mon	occupied	clarity	pm2.5	2.3	Typical
1847	Wurster (NV)	C373c	inside	2018-12-03 17:39:00	17	Mon	occupied	clarity	pm2.5	2.23	Typical
1848	Wurster (NV)	C373c	inside	2018-12-03 17:56:00	17	Mon	occupied	clarity	pm2.5	2.53	Typical
1849	Wurster (NV)	C373c	inside	2018-12-03 18:13:00	18	Mon	occupied	clarity	pm2.5	2.23	Typical
1850	Wurster (NV)	C373c	inside	2018-12-03 18:30:00	18	Mon	occupied	clarity	pm2.5	1.3	Typical
1851	Wurster (NV)	C373c	inside	2018-12-03 18:47:00	18	Mon	occupied	clarity	pm2.5	2.07	Typical
1852	Wurster (NV)	C373c	inside	2018-12-03 19:04:00	19	Mon	unoccupied	clarity	pm2.5	2.23	Typical
1853	Wurster (NV)	C373c	inside	2018-12-03 19:21:00	19	Mon	unoccupied	clarity	pm2.5	2.23	Typical
1854	Wurster (NV)	C373c	inside	2018-12-03 19:38:00	19	Mon	unoccupied	clarity	pm2.5	2.77	Typical
1855	Wurster (NV)	C373c	inside	2018-12-03 19:55:00	19	Mon	unoccupied	clarity	pm2.5	2.77	Typical
1856	Wurster (NV)	C373c	inside	2018-12-03 20:12:00	20	Mon	unoccupied	clarity	pm2.5	3.23	Typical
1857	Wurster (NV)	C373c	inside	2018-12-03 20:29:00	20	Mon	unoccupied	clarity	pm2.5	3.53	Typical
1858	Wurster (NV)	C373c	inside	2018-12-03 20:46:00	20	Mon	unoccupied	clarity	pm2.5	2.77	Typical
1859	Wurster (NV)	C373c	inside	2018-12-03 21:03:00	21	Mon	unoccupied	clarity	pm2.5	1.77	Typical
1860	Wurster (NV)	C373c	inside	2018-12-03 21:20:00	21	Mon	unoccupied	clarity	pm2.5	2.53	Typical
1861	Wurster (NV)	C373c	inside	2018-12-03 21:37:00	21	Mon	unoccupied	clarity	pm2.5	2.77	Typical
1862	Wurster (NV)	C373c	inside	2018-12-03 21:54:00	21	Mon	unoccupied	clarity	pm2.5	2.93	Typical
1863	Wurster (NV)	C373c	inside	2018-12-03 22:11:00	22	Mon	unoccupied	clarity	pm2.5	2	Typical
1864	Wurster (NV)	C373c	inside	2018-12-03 22:28:00	22	Mon	unoccupied	clarity	pm2.5	2.77	Typical
1865	Wurster (NV)	C373c	inside	2018-12-03 22:45:00	22	Mon	unoccupied	clarity	pm2.5	4.7	Typical
1866	Wurster (NV)	C373c	inside	2018-12-03 23:02:00	23	Mon	unoccupied	clarity	pm2.5	2.47	Typical
1867	Wurster (NV)	C373c	inside	2018-12-03 23:19:00	23	Mon	unoccupied	clarity	pm2.5	2.77	Typical
1868	Wurster (NV)	C373c	inside	2018-12-03 23:36:00	23	Mon	unoccupied	clarity	pm2.5	3	Typical
1869	Wurster (NV)	C373c	inside	2018-12-03 23:53:00	23	Mon	unoccupied	clarity	pm2.5	2.84	Typical
1870	Wurster (NV)	C373c	inside	2018-12-04 00:10:00	0	Tue	unoccupied	clarity	pm2.5	3.77	Typical
1871	Wurster (NV)	C373c	inside	2018-12-04 00:27:00	0	Tue	unoccupied	clarity	pm2.5	3.14	Typical
1872	Wurster (NV)	C373c	inside	2018-12-04 00:44:00	0	Tue	unoccupied	clarity	pm2.5	4.4	Typical
1873	Wurster (NV)	C373c	inside	2018-12-04 01:01:00	1	Tue	unoccupied	clarity	pm2.5	3.47	Typical
1874	Wurster (NV)	C373c	inside	2018-12-04 01:18:00	1	Tue	unoccupied	clarity	pm2.5	4.07	Typical
1875	Wurster (NV)	C373c	inside	2018-12-04 01:35:00	1	Tue	unoccupied	clarity	pm2.5	4.47	Typical
1876	Wurster (NV)	C373c	inside	2018-12-04 01:52:00	1	Tue	unoccupied	clarity	pm2.5	4	Typical
1877	Wurster (NV)	C373c	inside	2018-12-04 02:09:00	2	Tue	unoccupied	clarity	pm2.5	4.93	Typical
1878	Wurster (NV)	C373c	inside	2018-12-04 02:26:00	2	Tue	unoccupied	clarity	pm2.5	4.77	Typical
1879	Wurster (NV)	C373c	inside	2018-12-04 02:43:00	2	Tue	unoccupied	clarity	pm2.5	5	Typical
1880	Wurster (NV)	C373c	inside	2018-12-04 03:00:00	3	Tue	unoccupied	clarity	pm2.5	4.77	Typical
1881	Wurster (NV)	C373c	inside	2018-12-04 03:17:00	3	Tue	unoccupied	clarity	pm2.5	5.16	Typical
1882	Wurster (NV)	C373c	inside	2018-12-04 03:34:00	3	Tue	unoccupied	clarity	pm2.5	5.93	Typical
1883	Wurster (NV)	C373c	inside	2018-12-04 03:51:00	3	Tue	unoccupied	clarity	pm2.5	6.84	Typical
1884	Wurster (NV)	C373c	inside	2018-12-04 04:08:00	4	Tue	unoccupied	clarity	pm2.5	7.09	Typical
1885	Wurster (NV)	C373c	inside	2018-12-04 04:25:00	4	Tue	unoccupied	clarity	pm2.5	6.23	Typical
1886	Wurster (NV)	C373c	inside	2018-12-04 04:42:00	4	Tue	unoccupied	clarity	pm2.5	5.93	Typical
1887	Wurster (NV)	C373c	inside	2018-12-04 04:59:00	4	Tue	unoccupied	clarity	pm2.5	6.16	Typical
1888	Wurster (NV)	C373c	inside	2018-12-04 05:16:00	5	Tue	unoccupied	clarity	pm2.5	5.4	Typical
1889	Wurster (NV)	C373c	inside	2018-12-04 05:33:00	5	Tue	unoccupied	clarity	pm2.5	4.93	Typical
1890	Wurster (NV)	C373c	inside	2018-12-04 05:50:00	5	Tue	unoccupied	clarity	pm2.5	5.14	Typical
1891	Wurster (NV)	C373c	inside	2018-12-04 06:07:00	6	Tue	unoccupied	clarity	pm2.5	5.7	Typical
1892	Wurster (NV)	C373c	inside	2018-12-04 06:24:00	6	Tue	unoccupied	clarity	pm2.5	4.77	Typical
1893	Wurster (NV)	C373c	inside	2018-12-04 06:41:00	6	Tue	unoccupied	clarity	pm2.5	4.23	Typical
1894	Wurster (NV)	C373c	inside	2018-12-04 06:58:00	6	Tue	unoccupied	clarity	pm2.5	5.23	Typical
1895	Wurster (NV)	C373c	inside	2018-12-04 07:15:00	7	Tue	occupied	clarity	pm2.5	4.63	Typical
1896	Wurster (NV)	C373c	inside	2018-12-04 07:32:00	7	Tue	occupied	clarity	pm2.5	4.77	Typical
1897	Wurster (NV)	C373c	inside	2018-12-04 07:49:00	7	Tue	occupied	clarity	pm2.5	3.53	Typical
1898	Wurster (NV)	C373c	inside	2018-12-04 08:06:00	8	Tue	occupied	clarity	pm2.5	4.09	Typical
1899	Wurster (NV)	C373c	inside	2018-12-04 08:23:00	8	Tue	occupied	clarity	pm2.5	3.7	Typical
1900	Wurster (NV)	C373c	inside	2018-12-04 08:40:00	8	Tue	occupied	clarity	pm2.5	4	Typical
1901	Wurster (NV)	C373c	inside	2018-12-04 08:57:00	8	Tue	occupied	clarity	pm2.5	3.3	Typical
1902	Wurster (NV)	C373c	inside	2018-12-04 09:14:00	9	Tue	occupied	clarity	pm2.5	5	Typical
1903	Wurster (NV)	C373c	inside	2018-12-04 09:31:00	9	Tue	occupied	clarity	pm2.5	5.33	Typical
1904	Wurster (NV)	C373c	inside	2018-12-04 09:48:00	9	Tue	occupied	clarity	pm2.5	7.86	Typical
1905	Wurster (NV)	C373c	inside	2018-12-04 10:05:00	10	Tue	occupied	clarity	pm2.5	7.63	Typical
1906	Wurster (NV)	C373c	inside	2018-12-04 10:22:00	10	Tue	occupied	clarity	pm2.5	7.86	Typical
1907	Wurster (NV)	C373c	inside	2018-12-04 10:39:00	10	Tue	occupied	clarity	pm2.5	7	Typical
1908	Wurster (NV)	C373c	inside	2018-12-04 10:56:00	10	Tue	occupied	clarity	pm2.5	7.23	Typical
1909	Wurster (NV)	C373c	inside	2018-12-04 11:13:00	11	Tue	occupied	clarity	pm2.5	7.4	Typical
1910	Wurster (NV)	C373c	inside	2018-12-04 11:30:00	11	Tue	occupied	clarity	pm2.5	6.77	Typical
1911	Wurster (NV)	C373c	inside	2018-12-04 11:47:00	11	Tue	occupied	clarity	pm2.5	4.77	Typical
1912	Wurster (NV)	C373c	inside	2018-12-04 12:04:00	12	Tue	occupied	clarity	pm2.5	5.23	Typical
1913	Wurster (NV)	C373c	inside	2018-12-04 12:21:00	12	Tue	occupied	clarity	pm2.5	4.93	Typical
1914	Wurster (NV)	C373c	inside	2018-12-04 12:38:00	12	Tue	occupied	clarity	pm2.5	4.3	Typical
1915	Wurster (NV)	C373c	inside	2018-12-04 12:55:00	12	Tue	occupied	clarity	pm2.5	4.77	Typical
1916	Wurster (NV)	C373c	inside	2018-12-04 13:12:00	13	Tue	occupied	clarity	pm2.5	4.47	Typical
1917	Wurster (NV)	C373c	inside	2018-12-04 13:29:00	13	Tue	occupied	clarity	pm2.5	4.47	Typical
1918	Wurster (NV)	C373c	inside	2018-12-04 13:46:00	13	Tue	occupied	clarity	pm2.5	4.7	Typical
1919	Wurster (NV)	C373c	inside	2018-12-04 14:03:00	14	Tue	occupied	clarity	pm2.5	4.53	Typical
1920	Wurster (NV)	C373c	inside	2018-12-04 14:20:00	14	Tue	occupied	clarity	pm2.5	4	Typical
1921	Wurster (NV)	C373c	inside	2018-12-04 14:37:00	14	Tue	occupied	clarity	pm2.5	4.37	Typical
1922	Wurster (NV)	C373c	inside	2018-12-04 14:54:00	14	Tue	occupied	clarity	pm2.5	6.77	Typical
1923	Wurster (NV)	C373c	inside	2018-12-04 15:11:00	15	Tue	occupied	clarity	pm2.5	5.53	Typical
1924	Wurster (NV)	C373c	inside	2018-12-04 15:28:00	15	Tue	occupied	clarity	pm2.5	5.23	Typical
1925	Wurster (NV)	C373c	inside	2018-12-04 15:45:00	15	Tue	occupied	clarity	pm2.5	7.23	Typical
1926	Wurster (NV)	C373c	inside	2018-12-04 16:02:00	16	Tue	occupied	clarity	pm2.5	7.23	Typical
1927	Wurster (NV)	C373c	inside	2018-12-04 16:19:00	16	Tue	occupied	clarity	pm2.5	6.93	Typical
1928	Wurster (NV)	C373c	inside	2018-12-04 16:36:00	16	Tue	occupied	clarity	pm2.5	8.16	Typical
1929	Wurster (NV)	C373c	inside	2018-12-04 16:53:00	16	Tue	occupied	clarity	pm2.5	9.63	Typical
1930	Wurster (NV)	C373c	inside	2018-12-04 17:10:00	17	Tue	occupied	clarity	pm2.5	9.3	Typical
1931	Wurster (NV)	C373c	inside	2018-12-04 17:27:00	17	Tue	occupied	clarity	pm2.5	9.21	Typical
1932	Wurster (NV)	C373c	inside	2018-12-04 17:44:00	17	Tue	occupied	clarity	pm2.5	8	Typical
1933	Wurster (NV)	C373c	inside	2018-12-04 18:01:00	18	Tue	occupied	clarity	pm2.5	6	Typical
1934	Wurster (NV)	C373c	inside	2018-12-04 18:18:00	18	Tue	occupied	clarity	pm2.5	5.7	Typical
1935	Wurster (NV)	C373c	inside	2018-12-04 18:35:00	18	Tue	occupied	clarity	pm2.5	5	Typical
1936	Wurster (NV)	C373c	inside	2018-12-04 18:52:00	18	Tue	occupied	clarity	pm2.5	4.53	Typical
1937	Wurster (NV)	C373c	inside	2018-12-04 19:09:00	19	Tue	unoccupied	clarity	pm2.5	7.4	Typical
1938	Wurster (NV)	C373c	inside	2018-12-04 19:26:00	19	Tue	unoccupied	clarity	pm2.5	4.84	Typical
1939	Wurster (NV)	C373c	inside	2018-12-04 19:43:00	19	Tue	unoccupied	clarity	pm2.5	9.09	Typical
1940	Wurster (NV)	C373c	inside	2018-12-04 20:00:00	20	Tue	unoccupied	clarity	pm2.5	9.23	Typical
1941	Wurster (NV)	C373c	inside	2018-12-04 20:17:00	20	Tue	unoccupied	clarity	pm2.5	7.3	Typical
1942	Wurster (NV)	C373c	inside	2018-12-04 20:34:00	20	Tue	unoccupied	clarity	pm2.5	6.47	Typical
1943	Wurster (NV)	C373c	inside	2018-12-04 20:51:00	20	Tue	unoccupied	clarity	pm2.5	4.63	Typical
1944	Wurster (NV)	C373c	inside	2018-12-04 21:08:00	21	Tue	unoccupied	clarity	pm2.5	3.93	Typical
1945	Wurster (NV)	C373c	inside	2018-12-04 21:25:00	21	Tue	unoccupied	clarity	pm2.5	3.37	Typical
1946	Wurster (NV)	C373c	inside	2018-12-04 21:42:00	21	Tue	unoccupied	clarity	pm2.5	3.53	Typical
1947	Wurster (NV)	C373c	inside	2018-12-04 21:59:00	21	Tue	unoccupied	clarity	pm2.5	5.47	Typical
1948	Wurster (NV)	C373c	inside	2018-12-04 22:16:00	22	Tue	unoccupied	clarity	pm2.5	5.93	Typical
1949	Wurster (NV)	C373c	inside	2018-12-04 22:33:00	22	Tue	unoccupied	clarity	pm2.5	5.23	Typical
1950	Wurster (NV)	C373c	inside	2018-12-04 22:50:00	22	Tue	unoccupied	clarity	pm2.5	7.86	Typical
1951	Wurster (NV)	C373c	inside	2018-12-04 23:07:00	23	Tue	unoccupied	clarity	pm2.5	6	Typical
1952	Wurster (NV)	C373c	inside	2018-12-04 23:24:00	23	Tue	unoccupied	clarity	pm2.5	6.53	Typical
1953	Wurster (NV)	C373c	inside	2018-12-04 23:41:00	23	Tue	unoccupied	clarity	pm2.5	6.93	Typical
1954	Wurster (NV)	C373c	inside	2018-12-04 23:58:00	23	Tue	unoccupied	clarity	pm2.5	6.93	Typical
1955	Wurster (NV)	C373c	inside	2018-12-05 00:15:00	0	Wed	unoccupied	clarity	pm2.5	7.93	Typical
1956	Wurster (NV)	C373c	inside	2018-12-05 00:32:00	0	Wed	unoccupied	clarity	pm2.5	6.93	Typical
1957	Wurster (NV)	C373c	inside	2018-12-05 00:49:00	0	Wed	unoccupied	clarity	pm2.5	8	Typical
1958	Wurster (NV)	C373c	inside	2018-12-05 01:06:00	1	Wed	unoccupied	clarity	pm2.5	6.7	Typical
1959	Wurster (NV)	C373c	inside	2018-12-05 01:23:00	1	Wed	unoccupied	clarity	pm2.5	4.3	Typical
1960	Wurster (NV)	C373c	inside	2018-12-05 01:40:00	1	Wed	unoccupied	clarity	pm2.5	2.07	Typical
1961	Wurster (NV)	C373c	inside	2018-12-05 01:57:00	1	Wed	unoccupied	clarity	pm2.5	1.23	Typical
1962	Wurster (NV)	C373c	inside	2018-12-05 02:14:00	2	Wed	unoccupied	clarity	pm2.5	0.6	Typical
1963	Wurster (NV)	C373c	inside	2018-12-05 02:31:00	2	Wed	unoccupied	clarity	pm2.5	0.3	Typical
1964	Wurster (NV)	C373c	inside	2018-12-05 02:48:00	2	Wed	unoccupied	clarity	pm2.5	0	Typical
1965	Wurster (NV)	C373c	inside	2018-12-05 03:05:00	3	Wed	unoccupied	clarity	pm2.5	0.7	Typical
1966	Wurster (NV)	C373c	inside	2018-12-05 03:22:00	3	Wed	unoccupied	clarity	pm2.5	0.07	Typical
1967	Wurster (NV)	C373c	inside	2018-12-05 03:39:00	3	Wed	unoccupied	clarity	pm2.5	1.16	Typical
1968	Wurster (NV)	C373c	inside	2018-12-05 03:56:00	3	Wed	unoccupied	clarity	pm2.5	1.3	Typical
1969	Wurster (NV)	C373c	inside	2018-12-05 04:13:00	4	Wed	unoccupied	clarity	pm2.5	2.07	Typical
1970	Wurster (NV)	C373c	inside	2018-12-05 04:30:00	4	Wed	unoccupied	clarity	pm2.5	2.77	Typical
1971	Wurster (NV)	C373c	inside	2018-12-05 04:47:00	4	Wed	unoccupied	clarity	pm2.5	3.47	Typical
1972	Wurster (NV)	C373c	inside	2018-12-05 05:04:00	5	Wed	unoccupied	clarity	pm2.5	4.16	Typical
1973	Wurster (NV)	C373c	inside	2018-12-05 05:21:00	5	Wed	unoccupied	clarity	pm2.5	4.86	Typical
1974	Wurster (NV)	C373c	inside	2018-12-05 05:38:00	5	Wed	unoccupied	clarity	pm2.5	4.16	Typical
1975	Wurster (NV)	C373c	inside	2018-12-05 05:55:00	5	Wed	unoccupied	clarity	pm2.5	5.16	Typical
1976	Wurster (NV)	C373c	inside	2018-12-05 06:12:00	6	Wed	unoccupied	clarity	pm2.5	5.16	Typical
1977	Wurster (NV)	C373c	inside	2018-12-05 06:29:00	6	Wed	unoccupied	clarity	pm2.5	5.4	Typical
1978	Wurster (NV)	C373c	inside	2018-12-05 06:46:00	6	Wed	unoccupied	clarity	pm2.5	5.93	Typical
1979	Wurster (NV)	C373c	inside	2018-12-05 07:03:00	7	Wed	occupied	clarity	pm2.5	6.53	Typical
1980	Wurster (NV)	C373c	inside	2018-12-05 07:20:00	7	Wed	occupied	clarity	pm2.5	8.3	Typical
1981	Wurster (NV)	C373c	inside	2018-12-05 07:37:00	7	Wed	occupied	clarity	pm2.5	7.53	Typical
1982	Wurster (NV)	C373c	inside	2018-12-05 07:54:00	7	Wed	occupied	clarity	pm2.5	7.84	Typical
1983	Wurster (NV)	C373c	inside	2018-12-05 08:11:00	8	Wed	occupied	clarity	pm2.5	6.47	Typical
1984	Wurster (NV)	C373c	inside	2018-12-05 08:28:00	8	Wed	occupied	clarity	pm2.5	5	Typical
1985	Wurster (NV)	C373c	inside	2018-12-05 08:45:00	8	Wed	occupied	clarity	pm2.5	4	Typical
1986	Wurster (NV)	C373c	inside	2018-12-05 09:02:00	9	Wed	occupied	clarity	pm2.5	4.4	Typical
1987	Wurster (NV)	C373c	inside	2018-12-05 09:19:00	9	Wed	occupied	clarity	pm2.5	4.16	Typical
1988	Wurster (NV)	C373c	inside	2018-12-05 09:36:00	9	Wed	occupied	clarity	pm2.5	3	Typical
1989	Wurster (NV)	C373c	inside	2018-12-05 09:53:00	9	Wed	occupied	clarity	pm2.5	2	Typical
1990	Wurster (NV)	C373c	inside	2018-12-05 10:10:00	10	Wed	occupied	clarity	pm2.5	1.3	Typical
1991	Wurster (NV)	C373c	inside	2018-12-05 10:27:00	10	Wed	occupied	clarity	pm2.5	2.23	Typical
1992	Wurster (NV)	C373c	inside	2018-12-05 10:44:00	10	Wed	occupied	clarity	pm2.5	2	Typical
1993	Wurster (NV)	C373c	inside	2018-12-05 11:01:00	11	Wed	occupied	clarity	pm2.5	2.23	Typical
1994	Wurster (NV)	C373c	inside	2018-12-05 11:18:00	11	Wed	occupied	clarity	pm2.5	2.16	Typical
1995	Wurster (NV)	C373c	inside	2018-12-05 11:35:00	11	Wed	occupied	clarity	pm2.5	3	Typical
1996	Wurster (NV)	C373c	inside	2018-12-05 11:52:00	11	Wed	occupied	clarity	pm2.5	3.53	Typical
1997	Wurster (NV)	C373c	inside	2018-12-05 12:09:00	12	Wed	occupied	clarity	pm2.5	2.77	Typical
1998	Wurster (NV)	C373c	inside	2018-12-05 12:26:00	12	Wed	occupied	clarity	pm2.5	2.47	Typical
1999	Wurster (NV)	C373c	inside	2018-12-05 12:43:00	12	Wed	occupied	clarity	pm2.5	2.3	Typical
[truncated: 86,611 more rows]
